# Supplementary material for: Vertical Ionization Potentials and Electron Affinities at the Double-Hybrid Density Functional Level
Source: J Chem Theory Comput. 2023 Jun 16;19(13):3982–95. doi: 10.1021/acs.jctc.3c00363 (PMC10339736; doi:10.1021/acs.jctc.3c00363)
Supplement: Supplementary file 1 — ct3c00363_si_001.xlsx [file ct3c00363_si_001.xlsx]

## Sheet: Sherrill
VIPs (in eV) for the acceptor test set
IP	CCSD(T)	CCSD	ADC(2)	SOS-ADC(2)	CIS(D)	SOS-CIS(D)	RS-PBE-P86 / SCS-ADC(2)	RS-PBE-P86 / SOS-ADC(2)	RS-PBE-P86 / SCS-CIS(D)	RS-PBE-P86 / SOS-CIS(D)	SCS-wPBEPP86	SOS-wPBEPP86	DSD-PBEP86 / ADC(2)	DSD-PBEP86 / CIS(D)	PBE0-2 / ADC(2)	PBE0-2 / CIS(D)	SOS-PBE0-2 / ADC(2)	SOS-PBE0-2 / CIS(D)	PBE-QIDH / ADC(2)	PBE-QIDH / CIS(D)	B2GPPLYP / ADC(2)	B2GPPLYP / CIS(D)	CAM-B3LYP	wB97X-D	PBE0
01_anthracene	7.373	7.284	6.8607	7.0907	6.8392	7.0963	7.0826	7.1874	7.0419	7.1586	7.3303	7.4424	6.5488	6.5457	6.8113	6.8033	6.9452	6.947	6.6977	6.6934	6.3914	6.3859	6.7509	7.3021	5.7428
02_benzoquinone	10.02	10.042	8.7299	9.5698	8.4786	9.5448	9.5268	9.6524	9.3164	9.5048	9.6569	9.9192	8.7244	8.645	9.1498	9.0427	9.6694	9.6525	9.1549	9.0898	8.6136	8.5199	9.4441	9.8922	7.9621
03_tetrachloro-isobenzofuranedione	9.841	9.899	9.4829	9.812	9.3706	9.7513	9.7936	9.8713	9.6885	9.7735	9.9927	10.1168	9.1564	9.1229	9.5132	9.4712	9.7058	9.6831	9.4037	9.3808	9.0181	8.989	9.3985	9.9382	8.2119
04_dichlone	9.758	9.758	9.3027	9.6563	9.3199	9.6308	9.5982	9.6975	9.5612	9.637	9.8199	9.9352	8.9367	8.9296	9.2865	9.2883	9.493	9.4835	9.157	9.156	8.7728	8.7709	9.1365	9.6751	7.9135
05_tetrafluorobenzoquinone	10.893	11.045	10.5229	11.0202	10.5762	11.0846	10.9919	11.13	10.9545	11.1059	10.9817	11.1092	10.0285	10.0482	10.4503	10.4657	10.7301	10.7509	10.2707	10.2783	9.8758	9.8863	10.0946	10.568	8.7071
06_maleic_anhydride	11.053	11.023	9.8146	10.5396	9.3792	10.3107	10.6387	10.727	10.3971	10.5151	10.5349	10.7555	9.687	9.5448	10.1604	9.9881	10.603	10.513	10.13	10.0318	9.5817	9.4525	10.2486	10.6939	8.7717
07_nitrobenzene	10.032	10.051	9.6958	9.8282	9.079	9.8186	9.9229	9.93	9.8832	9.8878	10.0697	10.1268	9.1895	9.1843	9.5642	9.5572	9.6321	9.6278	9.3945	9.3905	9.0472	9.0425	9.3395	9.8906	8.1229
08_phenazine	8.306	8.241	7.7654	8.0241	7.718	8.0117	8.0123	8.1155	7.95	8.0638	8.2562	8.3699	7.4461	7.4346	7.7317	7.7139	7.8826	7.8779	7.6183	7.6083	7.2881	7.2758	7.6835	8.234	6.6083
09_phthalimide	9.905	9.905	9.4815	9.6915	9.4616	9.6924	9.7585	9.7697	9.734	9.7406	9.9534	10.0278	9.0698	9.079	9.449	9.4551	9.555	9.5555	9.3102	9.3138	8.9434	8.9504	9.3023	9.841	8.0819
10_TCNE	11.741	11.913	11.5473	11.9381	11.5154	11.9425	11.7816	11.9598	11.7409	11.9356	11.856	11.9896	10.9775	10.9723	11.3373	11.3255	11.56	11.5616	11.1265	11.1201	10.7631	10.7549	10.8758	11.378	9.6584
11_benzonitrile	9.764	9.728	9.3504	9.5123	9.3116	9.4951	9.5754	9.6087	9.5274	9.5644	9.7289	9.8066	8.874	8.8633	9.2312	9.217	9.3261	9.32	9.0705	9.0628	8.7207	8.7108	9.0016	9.5461	7.8205
12_tetrachlorobenzoquinone	9.994	10.101	9.6489	10.1131	9.5338	10.0648	9.9819	10.1355	9.8863	10.0536	10.1507	10.2923	9.2649	9.2346	9.6222	9.5805	9.8901	9.8726	9.4811	9.4587	9.0854	9.0569	9.4073	9.9471	8.1483
13_dinitrobenzonitrile	11.311	11.091	10.7851	11.0099	10.7631	11.0092	11.0295	11.0827	10.9805	11.0421	11.1607	11.2551	10.2894	10.2853	10.6716	10.6619	10.7999	10.7992	10.5024	10.4971	10.1393	10.1333	10.3792	10.9009	9.1629
14_tetrafluorobenzenedicarbonitrile	10.519	10.597	10.0846	10.4277	10.1103	10.4461	10.5281	10.5804	10.473	10.5244	10.5979	10.7022	9.7051	9.7102	10.109	10.1138	10.303	10.3072	9.9835	9.9851	9.5978	9.6003	9.9485	10.4507	8.6648
15_fumaronitrile	11.254	11.342	10.9851	11.3153	10.9582	11.3177	11.2159	11.3706	11.1823	11.3491	11.2358	11.343	10.3302	10.3261	10.7052	10.6958	10.8961	10.8973	10.4676	10.4626	10.107	10.1006	10.1814	10.6922	8.9247
16_mDCNB	10.244	10.263	9.9001	10.0996	9.8525	10.0824	10.1296	10.1806	10.0746	10.1338	10.2898	10.3815	9.4376	9.4255	9.7945	9.7774	9.9119	9.9059	9.6367	9.6275	9.28	9.2682	9.5541	10.0931	8.3785
17_NDCA	8.958	8.93	8.5344	8.7579	8.5037	8.748	8.7934	8.8649	8.7421	8.8191	8.9973	9.1009	8.1883	8.1804	8.5024	8.4907	8.6293	8.6254	8.3838	8.3773	8.0489	8.0409	8.4055	8.9455	7.3278
18_nitrobenzonitrile	10.424	10.491	10.1406	10.3366	10.0898	10.3158	10.388	10.4205	10.328	10.3668	10.5268	10.6136	9.6722	9.6588	10.0487	10.0302	10.1618	10.1545	9.8937	9.8836	9.5316	9.5188	9.8158	10.3393	8.6223
19_phthalic_anhydride	10.413	10.401	10.0648	10.199	10.0303	10.1762	10.2855	10.2949	10.2335	10.2394	10.4381	10.5015	9.5674	9.5553	9.9431	9.9293	10.0207	10.0116	9.7826	9.7749	9.43	9.4202	9.7384	10.2833	8.528
20_TCNQ	9.351	9.436	9.0865	9.4959	9.0365	9.4977	9.3584	9.5586	9.303	9.5283	9.5337	9.6878	8.7532	8.7461	9.0269	9.0096	9.2619	9.2634	8.896	8.8869	8.5658	8.5544	8.8104	9.2918	7.9207
21_acridine	7.874	7.792	7.326	7.5755	7.2914	7.5721	7.5705	7.6729	7.5189	7.6327	7.82	7.9335	7.0232	7.0158	7.2988	7.2857	7.4433	7.4418	7.1887	7.1816	6.8673	6.8583	7.2528	7.8038	6.2086
22_azulene	7.379	7.249	6.8323	6.963	6.8271	6.9672	7.052	7.0815	7.0264	7.06	7.2972	7.3757	6.508	6.5075	6.7993	6.797	6.8736	6.8749	6.6898	6.6884	6.3818	6.3801	6.7589	7.3097	5.7288
23_BODIPY	7.887	7.839	7.5404	7.7027	7.532	7.7103	7.7971	7.8611	7.7656	7.838	8.0166	8.1062	7.2464	7.2468	7.5205	7.5172	7.6109	7.6136	7.4168	7.4148	7.1226	7.1207	7.495	8.0183	6.4948
24_naphthalenedione	9.646	9.715	8.3322	9.2203	7.8942	9.0736	9.1226	9.2656	8.796	9.0072	9.303	9.5974	8.4262	8.2858	8.8325	8.6513	9.3831	9.3199	8.8724	8.7654	8.3157	8.1702	9.2489	9.709	7.7727
IP
Methods	MAE	MAX	ME	MAX+	MAX-	SPAN	RMSE	SD
CCSD	0.071	0.22	0.009	0.17	-0.22	0.39	0.09	0.089
SCS-wPBEPP86	0.121	0.52	-0.015	0.18	-0.52	0.7	0.172	0.171
SOS-wPBEPP86	0.149	0.34	0.108	0.34	-0.29	0.63	0.175	0.138
wB97X-D	0.156	0.56	-0.132	0.13	-0.56	0.69	0.208	0.161
RS-PBE-P86 / SOS-ADC(2)	0.164	0.38	-0.079	0.24	-0.38	0.62	0.194	0.178
RS-PBE-P86 / SCS-ADC(2)	0.179	0.53	-0.165	0.1	-0.53	0.63	0.233	0.165
RS-PBE-P86 / SOS-CIS(D)	0.206	0.64	-0.143	0.22	-0.64	0.86	0.258	0.215
SOS-ADC(2)	0.223	0.51	-0.167	0.2	-0.51	0.71	0.256	0.194
SOS-CIS(D)	0.246	0.74	-0.19	0.2	-0.74	0.94	0.295	0.225
RS-PBE-P86 / SCS-CIS(D)	0.247	0.85	-0.242	0.06	-0.85	0.91	0.326	0.218
SOS-PBE0-2 / ADC(2)	0.317	0.51	-0.317	-0.09	-0.51	0.42	0.34	0.122
SOS-PBE0-2 / CIS(D)	0.327	0.54	-0.327	-0.09	-0.54	0.45	0.35	0.125
ADC(2)	0.504	1.32	-0.504	-0.19	-1.32	1.13	0.591	0.309
PBE0-2 / ADC(2)	0.514	0.89	-0.514	-0.32	-0.89	0.57	0.537	0.155
PBE0-2 / CIS(D)	0.541	1.054	-0.541	-0.34	-1.054	0.714	0.575	0.195
CIS(D)	0.602	1.76	-0.602	-0.22	-1.76	1.54	0.735	0.422
PBE-QIDH / ADC(2)	0.64	0.92	-0.64	-0.438	-0.92	0.482	0.652	0.124
CAM-B3LYP	0.65	1.07	-0.65	-0.39	-1.07	0.68	0.669	0.156
PBE-QIDH / CIS(D)	0.656	1.02	-0.656	-0.458	-1.02	0.562	0.672	0.142
DSD-PBEP86 / ADC(2)	0.867	1.354	-0.867	-0.6	-1.354	0.754	0.886	0.183
DSD-PBEP86 / CIS(D)	0.888	1.504	-0.888	-0.6	-1.504	0.904	0.914	0.216
B2GPPLYP / ADC(2)	1.016	1.467	-1.016	-0.77	-1.467	0.697	1.03	0.173
B2GPPLYP / CIS(D)	1.038	1.597	-1.038	-0.77	-1.597	0.827	1.058	0.205
PBE0	1.849	2.321	-1.849	-1.4	-2.321	0.921	1.864	0.235
VEAs (in eV) for the acceptor test set
EA	CCSD(T)	CCSD	ADC(2)	SOS-ADC(2)	CIS(D)	SOS-CIS(D)	RS-PBE-P86 / SCS-ADC(2)	RS-PBE-P86 / SOS-ADC(2)	RS-PBE-P86 / SCS-CIS(D)	RS-PBE-P86 / SOS-CIS(D)	SCS-wPBEPP86	SOS-wPBEPP86	DSD-PBEP86 / ADC(2)	DSD-PBEP86 / CIS(D)	PBE0-2 / ADC(2)	PBE0-2 / CIS(D)	SOS-PBE0-2 / ADC(2)	SOS-PBE0-2 / CIS(D)	PBE-QIDH / ADC(2)	PBE-QIDH / CIS(D)	B2GPPLYP / ADC(2)	B2GPPLYP / CIS(D)	CAM-B3LYP	wB97X-D	PBE0
01_anthracene	0.141	0.11	0.5605	0.0527	0.6747	0.0995	0.5357	0.4141	0.6269	0.4862	0.7907	0.6406	0.9166	0.954	0.8226	0.8725	0.5307	0.5533	0.9746	1.0024	1.0282	1.0625	0.9132	0.318	1.8865
02_benzoquinone	1.323	1.276	1.7109	1.0456	1.808	1.0823	1.7622	1.5413	1.8268	1.5876	2.0547	1.8895	2.2537	2.2786	2.1499	2.1866	1.7706	1.7842	2.393	2.4124	2.4785	2.5027	2.5943	1.9742	3.6914
03_tetrachloro-isobenzofuranedione	1.411	1.465	2.1501	1.5637	2.3357	1.6519	2.1964	2.0715	2.3269	2.1796	2.2965	2.1189	2.4092	2.4599	2.3406	2.4085	2.0021	2.0344	2.4676	2.504	2.5412	2.5867	2.3215	1.7073	3.3405
04_dichlone	1.686	1.652	2.2797	1.5897	2.4283	1.6609	2.3221	2.1248	2.4251	2.209	2.449	2.2606	2.5845	2.6278	2.5266	2.5842	2.1341	2.1614	2.6818	2.7132	2.7527	2.7918	2.6166	2.0131	3.6479
05_tetrafluorobenzoquinone	2.015	2.054	2.5672	1.909	2.6736	1.9506	2.7006	2.4766	2.7675	2.5246	2.9145	2.7483	3.0802	3.1034	3.0117	3.0475	2.6406	2.6537	3.2462	3.2644	3.324	3.3464	3.3928	2.7351	4.4204
06_maleic_anhydride	0.773	0.77	1.2091	0.5978	1.2506	0.6068	1.2654	1.0795	1.3093	1.1105	1.5589	1.4094	1.8049	1.8227	1.666	1.6912	1.3178	1.3266	1.9189	1.9334	2.0352	2.053	2.1593	1.4968	3.2742
07_nitrobenzene	0.303	0.299	0.693	0.1852	0.7521	0.2016	0.7636	0.6271	0.8192	0.6679	1.0335	0.8959	1.226	1.2481	1.0964	1.1277	0.8048	0.8158	1.3291	1.3467	1.4303	1.452	1.5554	0.8934	2.6156
08_phenazine	0.897	0.854	1.2749	0.7773	1.3954	0.8262	1.2655	1.1422	1.3519	1.2078	1.5608	1.4111	1.6586	1.694	1.569	1.6174	1.2838	1.3047	1.733	1.7594	1.7783	1.8111	1.7033	1.1085	2.6679
09_phthalimide	0.406	0.374	0.8427	0.3039	0.9197	0.3361	0.883	0.7596	0.9492	0.8138	1.1041	0.9528	1.276	1.3058	1.1577	1.1958	0.8498	0.8679	1.3449	1.3666	1.436	1.463	1.4036	0.772	2.4549
10_TCNE	2.758	2.908	3.6063	2.9598	3.7056	2.9805	3.6559	3.4493	3.7156	3.4782	3.8255	3.6482	3.9741	3.9932	3.9221	3.9562	3.5573	3.5636	4.101	4.1185	4.1532	4.1747	4.089	3.4665	5.0877
11_benzonitrile	-0.431	-0.423	-0.0231	-0.4547	-0.0696	-0.5132	-0.0166	-0.098	0.0056	-0.0903	0.2623	0.1407	0.479	0.49	0.3269	0.342	0.0799	0.0807	0.525	0.5361	0.6142	0.6272	0.6017	-0.0336	1.6509
12_tetrachlorobenzoquinone	2.224	2.235	2.9243	2.1743	3.1011	2.2507	2.9736	2.7396	3.0926	2.8315	3.0874	2.8858	3.2248	3.2688	3.1853	3.248	2.7584	2.7849	3.3458	3.3788	3.4132	3.4542	3.2796	2.6814	4.318
13_dinitrobenzonitrile	1.521	1.603	2.1654	1.6291	2.2675	1.6572	2.2096	2.0792	2.2812	2.1252	2.3891	2.2389	2.5622	2.5851	2.4667	2.5049	2.1567	2.1661	2.652	2.6719	2.7432	2.7675	2.7163	2.0555	3.768
14_tetrafluorobenzenedicarbonitrile	1.334	1.459	1.9926	1.5263	2.093	1.5609	2.0847	1.9733	2.1501	2.0183	2.288	2.1447	2.414	2.4375	2.3302	2.3655	2.0656	2.0778	2.5095	2.528	2.5688	2.5917	2.4931	1.8415	3.462
15_fumaronitrile	0.728	0.769	1.2422	0.656	1.2732	0.6508	1.27	1.0834	1.3019	1.0967	1.5795	1.4313	1.8238	1.8346	1.6907	1.7097	1.356	1.358	1.9345	1.9453	2.0306	2.0439	2.1238	1.4853	3.2125
16_mDCNB	0.388	0.427	0.9103	0.4489	0.9438	0.44	0.9194	0.833	0.9697	0.8653	1.1625	1.0304	1.3536	1.3737	1.2206	1.2488	0.9564	0.9646	1.3997	1.4166	1.4818	1.5023	1.4054	0.7778	2.4497
17_NDCA	1.04	1.046	1.5294	1.0017	1.6388	1.0489	1.5394	1.4092	1.6244	1.4776	1.7611	1.6066	1.8927	1.928	1.8038	1.8506	1.5009	1.5225	1.9638	1.9898	2.0288	2.0609	1.9333	1.3156	2.9135
18_nitrobenzonitrile	1.048	1.118	1.5636	1.0546	1.6453	1.0768	1.6297	1.4869	1.6904	1.5271	1.8857	1.7382	2.0456	2.0667	1.9443	1.9776	1.6504	1.6596	2.1585	2.1762	2.2336	2.2554	2.2976	1.6527	3.3329
19_phthalic_anhydride	0.637	0.627	1.095	0.5733	1.1739	0.6066	1.15	1.0328	1.2155	1.0866	1.3803	1.2339	1.554	1.5832	1.4308	1.4682	1.1321	1.1498	1.6251	1.6462	1.7172	1.7434	1.7001	1.0602	2.7522
20_TCNQ	3.066	3.21	3.8905	3.2305	4.0403	3.2829	3.8898	3.6554	3.9837	3.7161	4.0649	3.8763	4.111	4.1426	4.1203	4.1709	3.7474	3.7635	4.2544	4.2803	4.263	4.2947	4.1708	3.6164	5.0096
21_acridine	0.48	0.446	0.8842	0.3798	1.0014	0.4276	0.8663	0.745	0.955	0.8138	1.133	0.9832	1.248	1.2844	1.1558	1.2049	0.8669	0.8888	1.3121	1.3391	1.3626	1.3961	1.2646	0.6683	2.2335
22_azulene	0.369	0.385	0.8269	0.3892	0.8955	0.4109	0.7844	0.7134	0.8531	0.7694	1.0348	0.9079	1.178	1.2073	1.0625	1.1	0.815	0.8326	1.2082	1.2299	1.271	1.2975	1.151	0.5314	2.1232
23_BODIPY	1.472	1.459	1.8427	1.3389	1.9417	1.3756	1.8236	1.6905	1.8958	1.7429	2.064	1.9273	2.1729	2.2016	2.0998	2.1401	1.8149	1.8314	2.2502	2.2721	2.2954	2.3224	2.2277	1.6176	3.1153
24_naphthalenedione	1.257	1.189	1.6779	1.0387	1.7969	1.0917	1.7235	1.5367	1.8067	1.6024	1.9427	1.7722	2.1074	2.1424	2.0166	2.0638	1.6499	1.671	2.2134	2.2391	2.2927	2.3247	2.2792	1.6649	3.3418
EA
Methods	MAE	MAX	ME	MAX+	MAX-	SPAN	RMSE	SD
CCSD	0.047	0.15	0.02	0.15	-0.07	0.22	0.062	0.059
SOS-CIS(D)	0.103	0.24	-0.003	0.24	-0.24	0.48	0.128	0.128
SOS-ADC(2)	0.112	0.27	-0.037	0.2	-0.27	0.47	0.13	0.125
RS-PBE-P86 / SOS-ADC(2)	0.404	0.69	0.404	0.69	0.22	0.47	0.427	0.138
wB97X-D	0.441	0.76	0.441	0.76	0.15	0.61	0.48	0.191
RS-PBE-P86 / SOS-CIS(D)	0.459	0.77	0.459	0.77	0.27	0.5	0.481	0.144
ADC(2)	0.523	0.85	0.523	0.85	0.37	0.48	0.541	0.14
SOS-PBE0-2 / ADC(2)	0.525	0.8	0.525	0.8	0.34	0.46	0.538	0.118
SOS-PBE0-2 / CIS(D)	0.539	0.8	0.539	0.8	0.36	0.44	0.551	0.113
RS-PBE-P86 / SCS-ADC(2)	0.555	0.9	0.555	0.9	0.35	0.55	0.577	0.155
CIS(D)	0.618	0.97	0.618	0.97	0.36	0.61	0.64	0.169
SOS-wPBEPP86	0.627	0.89	0.627	0.89	0.46	0.43	0.637	0.11
RS-PBE-P86 / SCS-CIS(D)	0.63	0.96	0.63	0.96	0.43	0.53	0.65	0.164
SCS-wPBEPP86	0.781	1.07	0.781	1.07	0.59	0.48	0.79	0.12
PBE0-2 / ADC(2)	0.845	1.16	0.845	1.16	0.63	0.53	0.855	0.134
PBE0-2 / CIS(D)	0.885	1.2	0.885	1.2	0.67	0.53	0.895	0.135
DSD-PBEP86 / ADC(2)	0.937	1.21	0.937	1.21	0.7	0.51	0.944	0.122
DSD-PBEP86 / CIS(D)	0.965	1.23	0.965	1.23	0.73	0.5	0.973	0.119
PBE-QIDH / ADC(2)	1.028	1.34	1.028	1.34	0.78	0.56	1.039	0.145
PBE-QIDH / CIS(D)	1.051	1.36	1.051	1.36	0.8	0.56	1.061	0.143
CAM-B3LYP	1.063	1.39	1.063	1.39	0.76	0.63	1.083	0.206
B2GPPLYP / ADC(2)	1.1	1.39	1.1	1.39	0.83	0.56	1.11	0.149
B2GPPLYP / CIS(D)	1.127	1.41	1.127	1.41	0.85	0.56	1.137	0.147
PBE0	2.079	2.5	2.079	2.5	1.65	0.85	2.094	0.244

## Sheet: Bartlett_Ortiz
VIPs (in eV) for the BO test set
species	CCSDT	CCSD	ADC(2)	SOS-ADC(2)	CIS(D)	SOS-CIS(D)	RS-PBE-P86 / SCS-ADC(2)	RS-PBE-P86 / SOS-ADC(2)	RS-PBE-P86 / SCS-CIS(D)	RS-PBE-P86 / SOS-CIS(D)	SCS-wPBEPP86	SOS-wPBEPP86	DSD-PBEP86 / ADC(2)	DSD-PBEP86 / CIS(D)	PBE0-2 / ADC(2)	PBE0-2 / CIS(D)	SOS-PBE0-2 / ADC(2)	SOS-PBE0-2 / CIS(D)	PBE-QIDH / ADC(2)	PBE-QIDH / CIS(D)	B2GPPLYP / ADC(2)	B2GPPLYP / CIS(D)	CAM-B3LYP	wB97X-D	PBE0
C2F4	10.37	10.51	10.032	10.5407	10.1252	10.6331	10.4048	10.5713	10.411	10.5899	10.2291	10.3477	9.2487	9.2804	9.7179	9.7485	10.0038	10.0346	9.4312	9.447	9.0489	9.0693	8.9385	9.3613	7.4645
	15.78	15.97	14.7039	15.489	14.1704	15.1564	15.4887	15.539	15.2459	15.307	15.0231	15.229	14.1792	14.0055	14.8601	14.6537	15.3364	15.2096	14.7053	14.5901	14.0358	13.8899	14.1049	14.5053	12.5496
	16.11	16.31	15.2806	16.0209	15.0313	15.9146	15.9168	16.0061	15.7772	15.8916	15.5754	15.7761	14.6511	14.5786	15.2858	15.1918	15.7257	15.6851	15.0774	15.0253	14.4913	14.423	14.4548	14.8268	12.8708
	16.32	16.53	15.2604	16.0445	14.7451	15.7321	16.0272	16.0857	15.785	15.8578	15.5901	15.8012	14.7278	14.5591	15.3936	15.1923	15.87	15.7497	15.2324	15.1192	14.5778	14.434	14.6758	15.0553	13.0858
	16.48	16.7	15.4732	16.1597	14.8972	15.7544	16.2251	16.2137	15.9628	15.9425	15.7244	15.8747	14.8763	14.6812	15.6029	15.3818	16.0117	15.8568	15.4343	15.3113	14.7547	14.5994	14.7869	15.1748	13.2138
	16.64	16.88	15.642	16.3224	15.0556	15.9068	16.3922	16.3727	16.1208	16.09	15.8973	16.0437	15.0424	14.8408	15.7716	15.5447	16.1768	16.0164	15.6035	15.4766	14.9227	14.7624	14.9838	15.3729	13.3854
	17.32	17.56	16.2919	17.029	15.7195	16.6502	17.0436	17.0616	16.777	16.7977	16.5671	16.7502	15.6987	15.5068	16.4117	16.1887	16.859	16.714	16.239	16.1137	15.5503	15.392	15.6043	15.9891	14.0045
	18.02	18.26	17.0536	17.6941	16.4788	17.2808	17.7972	17.7633	17.5234	17.4741	17.3197	17.4506	16.4399	16.2395	17.1702	16.9473	17.5498	17.3893	16.9959	16.8706	16.3154	16.1571	16.3804	16.7606	14.761
	19.12	19.5	18.546	19.0803	17.7914	18.5227	19.1112	19.0532	18.7682	18.6831	18.6045	18.7001	17.7418	17.476	18.4892	18.1976	18.8132	18.5978	18.2632	18.0997	17.5985	17.3911	17.6319	17.9817	15.9501
	19.41	19.64	18.6059	19.3411	18.1956	19.0956	19.1887	19.292	18.9849	19.1012	18.851	19.063	17.9559	17.8292	18.5935	18.4388	19.0358	18.9453	18.3862	18.3007	17.7556	17.647	17.7479	18.1607	16.2217
	20.76	20.99	19.9131	20.5969	19.4395	20.2956	20.4743	20.5343	20.2299	20.2957	20.1345	20.3237	19.2167	19.058	19.9002	19.7142	20.3148	20.1986	19.6863	19.5806	19.0131	18.8788	19.005	19.4323	17.4511
	21.03	21.33	20.2708	20.9895	19.6536	20.5686	20.8207	20.8794	20.5232	20.5793	20.41	20.6036	19.5297	19.321	20.2311	19.9893	20.6688	20.5072	20.0013	19.8648	19.327	19.1556	19.2702	19.6551	17.6556
CF4	16.09	16.21	15.1088	15.7943	14.695	15.5153	15.8646	15.8846	15.7017	15.7207	15.2982	15.4553	14.4223	14.2963	15.1383	14.9891	15.5436	15.4444	14.9219	14.8418	14.2826	14.1817	14.117	14.5013	12.523
	17.24	17.37	16.3544	17.0246	16.0848	16.8774	17.0331	17.0882	16.9128	16.9798	16.5508	16.72	15.6308	15.5508	16.3028	16.2037	16.697	16.6427	16.0645	16.0106	15.4706	15.4019	15.3173	15.6816	13.7042
	18.18	18.36	17.2496	17.8942	16.8123	17.5902	17.968	17.9562	17.7884	17.771	17.3898	17.5283	16.4784	16.34	17.2349	17.0746	17.6162	17.5058	16.9959	16.909	16.328	16.2184	16.1195	16.4831	14.4826
	21.93	22.18	21.2116	21.807	20.8097	21.5217	21.763	21.7717	21.5855	21.584	21.2628	21.3954	20.3175	20.1906	21.0723	20.9257	21.4226	21.3196	20.7881	20.7088	20.1208	20.0211	19.8144	20.202	18.196
	24.85	25.16	24.1872	24.6914	23.8161	24.4272	24.569	24.4942	24.3834	24.293	24.1012	24.1713	23.1141	22.9888	23.9976	23.8573	24.296	24.1958	23.6699	23.5925	22.9047	22.8069	22.325	22.7805	20.7608
HCN	13.72	13.89	13.6724	13.8027	13.687	13.8231	13.697	13.7652	13.6911	13.7625	13.4448	13.4823	12.4671	12.474	12.9901	12.9958	13.0618	13.0694	12.5708	12.574	12.195	12.199	11.8093	12.2802	10.3403
	13.84	13.92	12.9264	13.4668	12.4804	13.1897	13.4218	13.4102	13.1811	13.1771	13.3134	13.4143	12.3962	12.2521	12.9792	12.8108	13.3074	13.2042	12.8182	12.7249	12.2603	12.1372	12.5079	12.9603	10.9483
	20.43	20.63	20.3144	20.6942	19.9872	20.4425	20.4435	20.4358	20.2402	20.2159	20.1951	20.2101	19.2073	19.0829	19.8787	19.7442	20.103	20.0009	19.5259	19.4479	18.9985	18.9006	18.7071	19.1725	17.1192
C2H2	11.42	11.54	11.3272	11.4832	11.3404	11.5029	11.3797	11.4618	11.3747	11.4608	11.2409	11.2829	10.274	10.2803	10.7363	10.7414	10.823	10.8301	10.3659	10.3687	10.0079	10.0114	9.7689	10.2789	8.3655
	17.12	17.25	16.7453	17.2894	16.5133	17.1598	16.9001	16.9921	16.7523	16.8572	16.8361	16.9479	15.882	15.815	16.4272	16.3433	16.7473	16.7017	16.1294	16.0842	15.6735	15.6146	15.5343	15.9802	13.9625
	19	19.15	18.6664	19.1172	18.276	18.8443	18.8361	18.828	18.5711	18.5536	18.773	18.8115	17.7838	17.641	18.4184	18.2597	18.6922	18.5826	18.147	18.0556	17.5844	17.4675	17.5443	18.0406	16.0029
	23.7	24.43	24.402	24.3668	23.5036	23.3556	24.488	24.1024	23.8545	23.2271	24.0566	23.7778	23.1941	22.7936	24.1967	23.838	24.1778	23.7454	23.8735	23.6765	23.0925	22.8531	22.722	23.2014	21.1375
HCCF	11.34	11.49	11.2045	11.4731	11.2807	11.5329	11.3541	11.4599	11.3665	11.4766	11.1893	11.2556	10.206	10.2307	10.687	10.7124	10.8321	10.8527	10.3306	10.344	9.9546	9.9722	9.7058	10.1851	8.2822
	17.9	18.12	16.7803	17.4543	15.9548	16.8892	17.4342	17.4181	17.0328	17.0103	17.0449	17.2071	16.2425	15.9553	16.9336	16.6095	17.3515	17.1308	16.7968	16.6133	16.0954	15.8617	16.3564	16.7758	14.7971
	18.12	18.3	17.8384	18.3349	17.6073	18.1914	18.0136	18.0666	17.8578	17.9181	17.8923	17.9769	16.9121	16.8378	17.5146	17.4265	17.8075	17.7545	17.2072	17.1584	16.7105	16.6473	16.5282	16.9736	14.952
	20.95	21.26	20.095	20.8277	19.5182	20.477	20.5891	20.6557	20.2712	20.3506	20.3873	20.5882	19.5047	19.3075	20.157	19.9269	20.6102	20.4699	19.9852	19.8534	19.2919	19.1225	19.4167	19.8915	17.9352
	24.4	25.29	25.1331	25.1947	23.6789	23.4906	25.2067	24.8993	24.6464	24.137	24.7322	24.5175	23.8557	23.6275	24.857	24.7044	24.9096	24.7498	24.4981	24.4066	23.7202	23.5873	23.2315	23.6886	21.6352
HCCCN	11.69	11.87	11.6227	11.8913	11.6233	11.9112	11.6862	11.8242	11.6652	11.8128	11.6386	11.7304	10.7105	10.7147	11.1394	11.14	11.2931	11.3004	10.8164	10.8168	10.4497	10.4502	10.2966	10.7935	8.9902
	13.44	13.69	12.5068	13.1964	11.688	12.6809	13.0411	13.0658	12.5505	12.5944	13.0024	13.1802	12.1807	11.8764	12.7351	12.3893	13.1768	12.9632	12.6612	12.4573	12.0428	11.7791	12.6697	13.1372	11.1278
	14.19	14.48	14.0573	14.2682	13.9379	14.1896	14.1438	14.1326	14.016	13.9943	14.1596	14.2032	13.1333	13.0833	13.6812	13.629	13.8067	13.7714	13.3901	13.3587	12.9221	12.8805	13.0384	13.521	11.5119
	18.53	18.81	18.2119	18.8705	17.7771	18.6125	18.4083	18.5124	18.1091	18.2331	18.4139	18.57	17.4765	17.3237	18.0377	17.857	18.442	18.3373	17.7998	17.6946	17.2685	17.1332	17.3577	17.8128	15.7957
	21.55	21.95	21.1071	21.771	20.2149	21.1269	21.416	21.4192	20.8426	20.827	21.4349	21.5687	20.6044	20.2511	21.242	20.8618	21.6477	21.3722	21.1065	20.8773	20.4442	20.1526	20.7541	21.2207	19.1927
	25.31	25.89	25.5985	25.7674	24.1878	24.3719	25.3274	25.4091	24.7999	24.2635	25.3553	25.1809	24.1023	23.8615	25.5704	24.9138	25.687	25.0164	24.2214	24.8839	24.0251	23.9291	24.458	24.9296	22.8764
NNO	12.74	12.83	12.0938	12.4677	12.2465	12.6268	12.5053	12.5717	12.5564	12.6507	12.3858	12.4821	11.4147	11.4671	11.9276	11.9793	12.1321	12.1854	11.6787	11.7054	11.2402	11.2744	11.142	11.5995	9.7416
	16.28	16.64	15.852	16.3737	15.348	16.0587	16.245	16.2076	15.9375	15.9082	16.0247	16.1314	15.1225	14.9417	15.8136	15.6074	16.1387	16.0099	15.6083	15.4892	14.9829	14.8281	15.0928	15.5403	13.5019
	18.31	19	18.3746	18.6348	17.31	17.7478	18.6251	18.5242	17.9613	17.7574	18.0821	18.1049	17.3337	16.8414	18.0639	17.5819	18.2337	17.8311	17.8003	17.4998	17.1797	16.7879	17.5292	17.9172	15.8799
	19.89	20.15	18.4671	19.1355	17.5034	18.4768	19.0457	19.0195	18.4871	18.457	18.8454	19.0086	18.0947	17.7059	18.7741	18.347	19.2081	18.9183	18.7153	18.457	17.9638	17.6346	18.4958	19.0064	17.0616
C2N2	13.48	13.71	13.4969	13.7489	13.4982	13.769	13.5353	13.6649	13.5125	13.6513	13.4026	13.4908	12.4607	12.4649	12.9378	12.9384	13.0826	13.09	12.5762	12.5766	12.1934	12.1938	11.9329	12.4036	10.5728
	14.4	14.66	13.5744	14.2536	12.8582	13.8099	14.1046	14.1316	13.6834	13.7296	14.0216	14.1934	13.1699	12.9146	13.7418	13.4464	14.1716	13.992	13.637	13.4652	13.0341	12.8108	13.5377	13.9783	11.9711
	14.77	15.04	13.8976	14.5662	13.0893	14.0438	14.4262	14.4398	13.9523	13.9781	14.3377	14.4949	13.4959	13.1965	14.0846	13.7437	14.5114	14.2954	13.9877	13.7868	13.3535	13.0954	13.8772	14.3518	12.3403
	15.7	16.05	15.7101	15.8918	15.6298	15.8411	15.7659	15.759	15.6706	15.6553	15.6818	15.7188	14.642	14.608	15.2216	15.1863	15.329	15.3058	14.8796	14.8582	14.416	14.3874	14.3731	14.8342	12.8163
	23.29	23.93	23.1129	23.7616	22.1509	23.044	23.4403	23.4368	22.8276	22.7979	23.3214	23.4508	22.5315	22.1015	23.2017	22.7602	23.595	23.2637	23.0396	22.7553	22.3743	22.0119	22.632	23.0715	21.0271
CO	13.9	14.14	13.9793	14.236	13.9474	14.2025	14.1603	14.1442	14.1229	14.0995	13.8607	13.8474	12.8357	12.8208	13.4493	13.4348	13.5875	13.5742	13.0638	13.0555	12.6482	12.6372	12.3021	12.7317	10.6829
	16.95	17.01	16.4161	16.5958	16.3219	16.5266	16.748	16.7337	16.6971	16.6781	16.3754	16.4017	15.3845	15.3566	15.997	15.9653	16.0966	16.0734	15.6537	15.6372	15.1782	15.1568	14.9401	15.3806	13.4051
	19.54	19.74	18.4036	18.9645	17.7647	18.5496	19.0689	19.0302	18.7881	18.7501	18.6886	18.8	17.7975	17.5795	18.4913	18.2419	18.8469	18.6846	18.3278	18.1865	17.6401	17.4587	17.7761	18.2532	16.2593
CO2	13.63	13.7	13.0423	13.4126	12.8423	13.2771	13.5002	13.5354	13.4003	13.4356	13.1863	13.2743	12.278	12.2166	12.8574	12.7856	13.0729	13.0248	12.61	12.5715	12.1146	12.0652	12.0762	12.5196	10.6184
	17.5	17.95	17.1687	17.4825	16.7986	17.1902	17.6053	17.5146	17.374	17.2512	17.2507	17.2846	16.2726	16.1193	16.9725	16.8164	17.1604	17.0366	16.7156	16.6236	16.1228	16.0024	16.2532	16.6454	14.6053
	17.85	18.09	16.8768	17.5175	16.4229	17.2665	17.4762	17.492	17.239	17.2748	17.1677	17.345	16.2826	16.1333	16.9446	16.7651	17.3423	17.2435	16.7729	16.6712	16.1294	15.9969	16.2689	16.6887	14.7174
	19.08	19.41	18.0867	18.7139	17.4666	18.3205	18.6652	18.6444	18.3363	18.3205	18.3613	18.5019	17.4799	17.2527	18.1967	17.9382	18.5952	18.4323	18.0385	17.8879	17.3145	17.1206	17.4708	17.952	15.9707
C3O2	10.62	10.7	10.3971	10.7093	10.4138	10.7286	10.6792	10.7773	10.6587	10.7603	10.6594	10.7536	9.7671	9.7746	10.1977	10.2036	10.3716	10.3785	9.979	9.9823	9.588	9.5928	9.6282	10.1212	8.3911
	14.92	15.58	14.579	15.0354	13.8045	14.4587	15.0457	15.0029	14.4906	14.4111	14.8825	14.9913	14.0603	13.6887	14.6689	14.2954	14.9568	14.6774	14.5548	14.3146	13.936	13.6219	14.6487	15.0947	13.102
	15.72	16.34	15.5311	15.8924	14.6464	15.2279	15.8745	15.774	15.2574	15.1071	15.7253	15.7958	14.8948	14.5055	15.5359	15.1334	15.7752	15.4722	15.3954	15.1478	14.7737	14.454	15.4571	15.8773	13.8317
	17.1	17.66	16.0433	16.9511	14.9435	16.3173	16.7189	16.8011	16.0398	16.1782	16.5371	16.8567	15.8302	15.4018	16.422	15.9271	17.02	16.7389	16.4026	16.1004	15.6754	15.2819	16.4878	16.9241	14.9509
	17.28	17.87	16.2044	17.1092	14.9375	16.3432	16.8868	16.9584	16.1173	16.2389	16.6563	16.9702	15.9971	15.4883	16.6026	16.021	17.2026	16.8568	16.5918	16.2331	15.8395	15.3806	16.686	17.1439	15.1706
	22.22	22.91	22.1907	22.8252	21.3183	22.1982	22.3904	22.3973	21.8437	21.8376	22.2791	22.4324	21.4934	21.1533	22.1871	21.8117	22.5833	22.3143	21.9857	21.761	21.3278	21.0483	21.3624	21.7987	19.7845
	25.88	25.71	25.4462	25.746	23.2561	23.4762	25.6811	25.395	24.3427	23.7252	25.1241	24.9447	23.2469	22.5257	25.5642	24.3116	25.8066	24.3742	25.433	24.2675	24.5996	23.7645	24.8607	25.2959	23.2339
FCN	13.5	13.7	13.4293	13.6879	13.521	13.7577	13.565	13.6591	13.5798	13.6778	13.2863	13.3517	12.2903	12.3192	12.8374	12.8676	12.976	12.9999	12.4362	12.452	12.0348	12.0555	11.6281	12.072	10.1495
	14.31	14.44	13.5556	14.0356	13.1552	13.7798	14.0195	13.9912	13.7988	13.7746	13.8586	13.9367	12.9239	12.7925	13.5485	13.396	13.8402	13.7439	13.359	13.2742	12.7883	12.6776	12.9184	13.3771	11.3769
	19.39	19.67	18.4772	19.0971	17.7439	18.592	19.1091	19.0838	18.7725	18.7384	18.6056	18.7487	17.7662	17.5152	18.4985	18.2157	18.883	18.6888	18.3024	18.1437	17.61	17.4076	17.6839	18.0811	16.082
	22.79	23.08	21.9451	22.6515	21.4351	22.3361	22.4538	22.5086	22.1813	22.2445	22.1137	22.3021	21.2156	21.0366	21.9212	21.7138	22.3534	22.2253	21.7027	21.5829	20.9983	20.8455	20.9478	21.4088	19.4387
N2	15.45	15.57	14.9883	15.4179	14.7566	15.2791	15.364	15.3471	15.2463	15.2343	16.6204	16.6441	15.6287	15.6389	14.7367	14.6564	14.9865	14.939	15.7135	15.7189	15.322	15.3289	13.7335	14.1282	12.0778
	16.89	17.17	17.1683	17.2216	17.1973	17.2493	17.0457	17.1069	17.0484	17.112	15.0551	15.127	14.0919	14.0265	16.2433	16.2535	16.2694	16.2791	14.4378	14.3954	13.936	13.8811	14.5782	15.0231	13.0595
	18.67	18.83	18.1122	18.4941	17.5564	18.0514	18.5576	18.4567	18.2695	18.1385	18.2371	18.2265	17.2943	17.0854	18.0386	17.8156	18.2729	18.0975	17.8098	17.6825	17.1468	16.9848	17.0852	17.6012	15.5741
HC4H	10.2	10.34	10.0717	10.3593	10.0738	10.3808	10.142	10.2935	10.122	10.2845	10.1654	10.2639	9.252	9.257	9.6401	9.6413	9.8045	9.8125	9.3453	9.3461	8.9937	8.9946	8.9169	9.4301	7.6601
	12.7	12.94	12.466	12.6896	12.3282	12.5961	12.5649	12.5485	12.419	12.3893	12.6877	12.7325	11.6716	11.6145	12.182	12.1223	12.3148	12.2735	11.9347	11.8989	11.4736	11.4266	11.7184	12.2262	10.2301
	17.14	17.39	16.6521	17.3906	16.2124	17.1426	16.8819	17.0187	16.5776	16.7423	16.9861	17.1848	16.0802	15.93	16.5877	16.4061	17.0364	16.9372	16.394	16.2891	15.8824	15.7466	16.0982	16.5416	14.5364
	17.82	18.1	17.4598	18.1029	16.95	17.7955	17.651	17.7372	17.2913	17.3978	17.6933	17.8407	16.7584	16.5714	17.3204	17.103	17.7237	17.5957	17.1042	16.9754	16.5512	16.3855	16.7448	17.2245	15.2051
	20.05	20.41	19.5335	20.2102	18.5875	19.5466	19.8276	19.8332	19.2103	19.2076	19.9224	20.0653	19.0929	18.7321	19.7041	19.3116	20.131	19.8492	19.595	19.3632	18.931	18.6104	19.3493	19.8356	17.8152
	23.42	24.05	23.7123	23.9303	23.4953	24.0055	23.8169	23.5417	22.9888	22.5063	23.5661	23.4203	22.7781	22.3979	23.6979	23.4988	23.8285	23.7216	23.4593	23.3082	22.6749	22.3838	22.6129	23.0979	21.0627
	24.76	25.38	25.0422	25.2129	23.3602	23.5939	25.1895	24.8359	24.1183	23.5445	24.8666	24.6836	24.1323	23.3617	25.1151	24.3777	25.2514	24.5113	25.0023	24.4793	24.1448	23.4912	24.2375	24.715	22.649
HF	15.9	15.82	14.6583	15.1582	14.369	14.9545	15.3843	15.3517	15.2939	15.2561	14.6213	14.7101	13.692	13.6072	14.4479	14.3484	14.7385	14.6695	14.131	14.079	13.5172	13.4507	13.0492	13.4693	11.4444
	19.83	19.75	18.858	19.2451	18.7656	19.196	19.2528	19.2541	19.2167	19.2199	18.6202	18.6775	17.6322	17.6072	18.3777	18.3459	18.5981	18.5811	17.9684	17.9517	17.3992	17.3778	16.7141	17.1931	15.169
F2	15.58	15.51	14.1539	14.9912	13.5788	14.6257	15.1015	15.1409	14.8971	14.9414	14.3913	14.6044	13.5532	13.3792	14.2604	14.0489	14.7637	14.6323	14.0672	13.9525	13.4037	13.2585	13.2696	13.651	11.6436
	18.74	18.82	17.2289	18.1849	16.2246	17.5415	18.3778	18.4155	17.992	18.0416	17.5229	17.7896	16.7555	16.3976	17.482	17.066	18.0854	17.8263	17.3564	17.1137	16.5989	16.2884	16.8144	17.1735	15.1678
	20.96	21.05	20.3659	20.8793	20.4215	20.9492	20.5769	20.841	20.5849	20.8614	20.1919	20.3196	19.1755	19.1987	19.6924	19.712	19.9919	20.0166	19.2495	19.26	18.81	18.8234	18.2403	18.7037	16.7637
H2CO	10.75	10.76	9.6974	10.2776	9.6417	10.3013	10.3094	10.3605	10.2681	10.3406	10.1693	10.2868	9.1998	9.1847	9.7153	9.692	10.0529	10.0581	9.5451	9.5311	9.0607	9.0386	9.2638	9.7014	7.7729
	14.5	14.55	13.9635	14.1756	13.9079	14.1437	14.2148	14.259	14.169	14.2132	14.0547	14.0975	13.0751	13.0598	13.5809	13.5618	13.7056	13.6951	13.2789	13.2688	12.8552	12.842	12.8324	13.2931	11.3554
	15.96	16.03	14.8008	15.462	14.567	15.3737	15.3832	15.4319	15.2465	15.3186	15.2451	15.4146	14.296	14.226	14.8758	14.787	15.2741	15.2396	14.7134	14.6635	14.1257	14.0564	14.3185	14.7524	12.7937
	17.1	17.44	16.9528	17.3792	16.1973	16.8013	17.212	17.24	16.8457	16.8437	16.7277	16.8025	15.8996	15.6076	16.5286	16.2128	16.793	16.5589	16.2038	16.0174	15.692	15.4541	15.639	16.0538	14.0271
	21.3	21.72	21.542	21.7723	20.9721	21.3072	21.6141	21.506	21.3156	21.1672	21.1539	21.1051	20.2172	19.9921	21.0199	20.7824	21.1602	20.9714	20.6188	20.48	20.0165	19.842	19.5403	20.0037	17.9421
H2O	12.45	12.4	11.4651	11.8731	11.221	11.7007	12.0706	12.0441	11.9737	11.9417	11.5704	11.6366	10.628	10.5547	11.2761	11.1913	11.5138	11.4548	11.0036	10.9588	10.4631	10.405	10.3155	10.7478	8.731
	14.69	14.63	13.7491	14.1534	13.5967	14.0664	14.2122	14.2086	14.1435	14.1423	13.7955	13.8574	12.825	12.781	13.476	13.4221	13.71	13.6791	13.1715	13.1428	12.6278	12.5905	12.359	12.84	10.8319
	18.84	18.81	18.1322	18.5172	18.0435	18.4666	18.3764	18.4332	18.3337	18.3918	17.9396	18.0092	16.9581	16.9338	17.5899	17.5595	17.8097	17.7925	17.1902	17.1743	16.7033	16.6828	16.2173	16.6946	14.6793
C2H4	10.64	10.66	10.3277	10.5262	10.3338	10.5421	10.4332	10.5344	10.4228	10.529	10.4268	10.4768	9.4617	9.4657	9.8658	9.868	9.9825	9.9882	9.5603	9.5615	9.2121	9.2135	9.2008	9.7193	7.8318
	13.08	13.12	12.7637	13.2708	12.6711	13.2321	12.8791	13.0199	12.8119	12.9631	12.8219	12.9125	11.8764	11.8527	12.339	12.3063	12.629	12.6155	12.0231	12.0057	11.6555	11.6329	11.5025	11.9711	10.0214
	14.79	14.9	14.4622	14.972	14.306	14.889	14.6217	14.7242	14.5171	14.6286	14.5742	14.6893	13.6356	13.593	14.1436	14.089	14.4352	14.4066	13.8512	13.8223	13.4256	13.388	13.3123	13.749	11.7764
	16.14	16.31	15.8823	16.3276	15.6413	16.1819	16.048	16.095	15.8744	15.9255	15.9934	16.0682	14.9922	14.9066	15.5516	15.4525	15.8199	15.7608	15.2617	15.2039	14.777	14.7025	14.7784	15.2334	13.2136
	19.32	19.6	19.3452	19.6351	18.9544	19.3246	19.4296	19.3308	19.1584	19.0289	19.2821	19.2504	18.2708	18.1149	18.9938	18.8306	19.1713	19.044	18.6693	18.5733	18.0829	17.9603	17.877	18.3577	16.2975
	23.87	24.43	24.4303	24.4669	23.5076	23.4385	24.5538	24.1786	23.9476	23.362	24.2168	23.9722	23.3154	22.8698	24.3002	23.8895	24.2865	23.842	23.999	23.7585	23.2299	22.9274	22.9634	23.426	21.3518
HCONH2	10.17	10.29	9.1597	9.7486	8.8943	9.6127	9.7949	9.8348	9.6531	9.7088	9.6579	9.8011	8.7475	8.6603	9.2682	9.1647	9.6203	9.5666	9.1413	9.0826	8.6205	8.5415	8.9997	9.4351	7.5055
	10.56	10.61	10.0566	10.3568	9.9075	10.2539	10.442	10.4626	10.3518	10.3704	10.3225	10.3777	9.4013	9.3547	9.9023	9.8489	10.0749	10.0382	9.6913	9.6626	9.2515	9.2143	9.426	9.8987	8.0088
	14.06	14.44	13.8245	14.0365	13.5879	13.834	14.1825	14.0913	14.017	13.8929	14.0393	14.0384	13.0451	12.9461	13.6573	13.5614	13.7713	13.6864	13.4296	13.3739	12.9073	12.8343	13.1533	13.591	11.5805
	14.67	14.88	13.6755	14.3731	13.5866	14.4222	14.2454	14.3138	14.1507	14.2568	14.204	14.3893	13.2034	13.1776	13.7682	13.7279	14.1943	14.2058	13.6185	13.5928	13.0322	12.9917	13.3143	13.753	11.7921
	16.55	16.9	16.3012	16.8513	15.6241	16.3514	16.5494	16.6369	16.2105	16.2833	16.2174	16.3532	15.4289	15.1768	16.0039	15.7242	16.3323	16.1327	15.7238	15.561	15.2127	15.0077	15.1846	15.6339	13.6427
	19.25	19.06	18.3639	18.9256	17.9495	18.633	18.6312	18.7072	18.3799	18.4486	18.4344	18.5654	17.5145	17.3406	18.1086	17.9238	18.4475	18.3201	17.8337	17.7183	17.2828	17.1321	17.2994	17.7528	15.7466
	20.9	21.26	20.8175	21.2323	20.3204	20.8568	20.9588	20.9294	20.6777	20.6273	20.6805	20.7278	19.7408	19.5462	20.4656	20.2572	20.72	20.5656	20.1355	20.0117	19.524	19.3661	19.2789	19.7436	17.7061
HCOOH	11.33	11.41	10.3392	10.8992	10.0969	10.7726	10.9773	11.0159	10.8557	10.9073	10.7715	10.9066	9.8548	9.7785	10.3922	10.3007	10.7237	10.6755	10.2373	10.1863	9.7236	9.6554	9.9964	10.4168	8.4801
	12.47	12.52	11.8145	12.1794	11.7457	12.14	12.2868	12.307	12.2251	12.2476	12.082	12.1518	11.1331	11.1078	11.6848	11.6563	11.8922	11.8756	11.4647	11.4482	10.9827	10.9609	11.085	11.5423	9.6205
	14.79	14.92	13.9061	14.5498	13.7297	14.4896	14.4339	14.5079	14.3277	14.4226	14.254	14.4144	13.3035	13.2544	13.8729	13.8057	14.2569	14.2325	13.6724	13.635	13.1275	13.0786	13.2261	13.665	11.6941
	15.71	16.02	15.2493	15.5393	14.8311	15.2094	15.6925	15.6191	15.4782	15.3735	15.4001	15.4256	14.4589	14.3112	15.0982	14.9422	15.2623	15.136	14.8659	14.7798	14.3156	14.2049	14.4883	14.9078	12.8917
	17.06	17.32	16.0494	16.6673	15.7775	16.5832	16.6436	16.6368	16.4257	16.4406	16.43	16.5806	15.4825	15.3366	16.1493	15.9976	16.5379	16.4673	15.9955	15.8982	15.3174	15.1784	15.5563	16.0254	14.0383
	17.81	18.18	17.5365	18.0823	16.6895	17.3987	17.8585	17.9254	17.4852	17.5173	17.4202	17.546	16.6275	16.3481	17.2401	16.9228	17.5647	17.3195	16.9506	16.7711	16.4122	16.1937	16.3851	16.8058	14.7852
	22.08	22.57	22.0462	22.4825	21.6016	22.1503	22.2382	22.2184	21.997	21.9593	21.8938	21.9556	20.9354	20.7693	21.6752	21.4941	21.944	21.811	21.334	21.2289	20.7087	20.5755	20.4239	20.8816	18.8373
O3	12.54	12.74	11.0016	11.9489	10.0343	11.379	11.946	12.0355	11.4449	11.5728	11.5549	11.8649	10.8343	10.457	11.3808	10.9441	11.9853	11.733	11.3592	11.0925	10.7176	10.3718	11.2864	11.6737	9.6859
	12.69	12.87	11.0041	11.9513	10.227	11.5245	11.8892	12.0062	11.4995	11.6604	11.5735	11.8841	10.7811	10.5079	11.3103	10.9798	11.9075	11.7307	11.2562	11.0603	10.6423	10.3882	11.479	11.863	9.8903
	13.46	13.43	13.1183	13.3092	13.1085	13.319	13.3898	13.5201	13.3788	13.518	13.1049	13.1171	12.2104	12.2207	12.6595	12.6632	12.7761	12.7868	12.3133	12.3172	11.9923	11.998	11.6218	12.0904	10.232
	16.99	18.8	18.4403	18.269	16.8648	16.2877	18.9057	18.5167	17.5967	16.6539	17.6689	17.2064	17.3459	14.9235	18.2825	16.8995	18.1146	16.3095	18.0555	16.6181	17.3792	15.2259	18.1066	18.5767	16.6129
trans-C2H2F2	10.54	10.64	10.2569	10.5982	10.3291	10.6617	10.5019	10.6244	10.5069	10.6362	10.4074	10.4845	9.4268	9.451	9.8742	9.8982	10.0657	10.0875	9.5779	9.5904	9.2074	9.2237	9.1386	9.6113	7.7224
	14.96	15.1	14.076	14.8216	13.9885	14.9934	15.6559	15.7474	15.106	15.1907	15.0029	15.2117	14.5041	13.9995	15.0712	14.5382	15.4328	15.0945	14.82	14.5167	14.3057	13.888	13.3367	13.7694	11.8087
	15.52	15.69	14.7466	15.4567	14.8743	15.6042	15.2917	15.3823	15.2657	15.3801	15.1714	15.3364	14.1258	14.1751	14.7198	14.7672	15.1296	15.1822	14.5035	14.5286	13.9524	13.982	13.9425	14.3448	12.3823
	15.85	16.01	15.3447	15.8827	14.7877	15.3265	14.7182	14.7881	14.9341	15.0314	14.8289	14.925	13.5116	13.8075	14.1269	14.4089	14.5301	14.7212	13.9172	14.0799	13.3445	13.5831	14.292	14.708	12.7342
	16.02	16.22	14.9732	15.6395	14.3838	15.2199	15.6951	15.6752	15.421	15.3896	15.2569	15.3973	14.4207	14.2203	15.1224	14.8967	15.517	15.3564	14.9699	14.8445	14.297	14.1386	14.418	14.8315	12.8615
	18.27	18.35	17.623	18.1658	16.7811	17.5487	17.9838	18.0001	17.6257	17.6223	17.5463	17.6663	16.7611	16.4719	17.4274	17.1017	17.7595	17.5273	17.1616	16.98	16.5714	16.343	16.4672	16.8854	14.8664
	18.1	18.39	17.2859	17.8414	16.5902	17.3361	17.9	17.8454	17.5752	17.4985	17.4716	17.5769	16.618	16.3759	17.329	17.0622	17.6625	17.4672	17.1437	16.9946	16.4779	16.2886	16.6082	16.9986	14.9835
	19.63	19.9	18.8403	19.5298	18.3058	19.1981	19.3674	19.4347	19.1	19.1778	19.0779	19.2745	18.1942	18.0202	18.8379	18.631	19.2608	19.1344	18.6412	18.5247	17.985	17.8371	18.0672	18.5096	16.5363
	21.41	21.81	20.8446	21.4425	20.2352	21.0324	21.2747	21.2603	20.9557	20.938	20.9533	21.0847	20.0481	19.8283	20.788	20.5427	21.1616	20.9926	20.5565	20.4142	19.8455	19.6597	19.783	20.2403	18.2341
	25.1	25.58	25.4122	25.5951	24.828	25.067	25.562	25.2867	24.8916	24.3906	24.9303	24.7188	24.2037	27.2499	25.2128	24.8333	25.338	24.9046	24.8698	24.4947	24.0698	23.9574	23.7737	24.2155	22.1527
cis-C2H2F2	10.39	10.47	9.9894	10.384	10.1305	10.4965	10.2959	10.4261	10.3236	10.4631	10.2049	10.2905	9.2082	9.2547	9.659	9.7067	9.8783	9.9172	9.3764	9.4016	8.9967	9.0298	8.9446	9.4135	7.5287
	13.88	14.01	13.0205	13.7505	13.0081	13.8108	13.5962	13.6937	13.5251	13.6472	13.4192	13.5931	12.4321	12.4302	13.0091	12.9993	13.4366	13.4534	12.8052	12.7978	12.2689	12.2559	12.3011	12.7076	10.7451
	14.8	14.94	13.745	14.4993	13.9727	14.7677	14.4387	14.4999	14.4276	14.5247	14.3203	14.4852	13.2266	13.2859	13.8543	13.9265	14.3019	14.3893	13.6876	13.7199	13.0681	13.0947	13.1758	13.6097	11.6503
	16.07	16.22	14.8978	15.5595	14.2875	15.1248	15.6681	15.6417	15.3831	15.3434	15.2415	15.3793	14.3998	14.1897	15.089	14.8537	15.4798	15.3116	14.9547	14.8232	14.2814	14.1153	14.4743	14.8868	12.9224
	16.85	17.08	15.9696	16.5184	15.1709	15.9467	16.5836	16.5378	16.2284	16.1607	16.1273	16.2382	15.3142	15.038	16.0067	15.7017	16.3416	16.1217	15.8297	15.6596	15.1779	14.9616	15.3397	15.7532	13.7508
	16.97	17.11	16.2599	16.9261	15.2705	16.1855	16.7207	16.8253	16.345	16.4309	16.2476	16.4275	15.5528	15.2436	16.1353	15.7652	16.5351	16.2657	15.9049	15.7052	15.3522	15.1141	15.3547	15.7589	13.8046
	18.5	18.72	17.6962	18.3933	17.3392	18.1968	18.2175	18.3097	18.0088	18.1167	17.9696	18.1714	17.0696	16.9376	17.681	17.533	18.1027	18.0222	17.4797	17.3909	16.8667	16.749	16.93	17.349	15.3798
	18.88	19.17	18.3931	18.9777	17.5459	18.3656	18.7745	18.8151	18.4128	18.4413	18.3918	18.5319	17.559	17.2877	18.3564	17.8853	18.5669	18.3404	17.9503	17.7748	17.3547	17.1391	17.3617	17.7758	15.7598
	19.6	20.85	20.4396	20.9292	19.8479	20.5238	20.7559	20.7169	20.442	20.3941	20.4371	20.5243	19.5192	19.3049	20.2659	20.0272	20.5805	20.4125	19.9994	19.8612	19.322	19.145	19.1958	19.6635	17.6496
	24.61	25.09	25.3246	25.5195	24.4289	24.6244	25.421	25.1903	24.9471	24.5471	24.9952	24.8512	24.1585	23.3477	25.2094	24.5893	25.2188	24.6729	24.7801	24.2886	23.9935	23.2043	23.6195	24.068	22.008
NH3	10.74	10.73	10.131	10.4165	10.0046	10.3337	10.4902	10.4708	10.4211	10.3995	10.2381	10.2659	9.2647	9.2269	9.8397	9.7957	10.0038	9.975	9.5556	9.5322	9.0887	9.0578	9.0175	9.48	7.4941
	16.48	16.48	15.9718	16.3452	15.8922	16.3026	16.1403	16.2067	16.0928	16.1617	15.8684	15.9284	14.8872	14.8656	15.4593	15.4319	15.6718	15.6573	15.0878	15.0734	14.6452	14.6263	14.3065	14.7735	12.7823
CH4	14.35	14.38	14.0816	14.3987	14.0274	14.3711	14.1764	14.2389	14.1362	14.2006	13.9844	14.0164	13.0049	12.9904	13.5348	13.5163	13.7133	13.7039	13.1653	13.1556	12.783	12.7702	12.5107	12.9636	10.9838
	23.11	23.36	23.374	23.2492	23.0503	22.8682	23.36	23.0107	23.1456	22.7049	22.9556	22.7208	21.8939	21.7611	22.845	22.725	22.762	22.6191	22.4146	22.3493	21.7635	21.6818	21.0996	21.5427	19.4506
CH3CCH	10.46	10.57	10.3388	10.5929	10.3373	10.6047	10.4089	10.521	10.391	10.5086	10.3596	10.4307	9.4175	9.4196	9.8482	9.848	9.9918	9.9962	9.5209	9.5209	9.1654	9.1655	9.0321	9.539	7.6541
	15.17	15.29	14.8925	15.2904	14.7603	15.2148	14.9876	15.0444	14.8802	14.9397	14.9959	15.0572	14.0018	13.9614	14.5288	14.4796	14.7585	14.7303	14.2311	14.2042	13.7881	13.7536	13.7367	14.2087	12.2165
	15.22	15.35	14.7118	15.3261	14.4628	15.1888	14.9515	15.0616	14.7825	14.9073	15.0705	15.223	14.1386	14.0658	14.6195	14.5285	14.977	14.9277	14.4161	14.3668	13.944	13.88	14.0956	14.5491	12.5763
	17.65	17.83	17.339	17.8396	16.9987	17.6114	17.506	17.5363	17.2708	17.2979	17.488	17.5597	16.5174	16.3998	17.1125	16.9781	17.4132	17.3242	16.8522	16.7762	16.32	16.223	16.3028	16.7886	14.7622
CH3CN	12.45	12.61	12.3727	12.6199	12.3674	12.6275	12.432	12.5312	12.4093	12.5127	12.2868	12.3559	11.3346	11.3352	11.8218	11.8202	11.9619	11.9649	11.459	11.4582	11.0816	11.0806	10.8382	11.3138	9.3989
	12.97	13.11	12.1504	12.7202	11.7021	12.4545	12.6422	12.6431	12.381	12.3948	12.58	12.7019	11.6756	11.5275	12.2423	12.0685	12.5918	12.4897	12.1023	12.0046	11.544	11.4158	11.8741	12.33	10.3158
	16.24	16.4	16.0762	16.4311	15.9676	16.3698	16.1632	16.2086	16.077	16.124	16.0787	16.1283	15.0715	15.0391	15.6309	15.5911	15.8344	15.8118	15.2952	15.2736	14.8516	14.824	14.6855	15.1431	13.1376
	17.38	17.55	17.0316	17.5241	16.7007	17.2766	17.2482	17.2934	17.0459	17.0791	17.2208	17.3022	16.2748	16.1616	16.843	16.7153	17.1264	17.0322	16.594	16.5227	16.0773	15.9888	16.0763	16.548	14.5551
	24.88	25.36	25.1647	25.3012	24.3812	24.5531	25.2262	24.9526	24.7263	24.3496	24.8865	24.7472	23.9588	23.5442	24.8846	24.5385	24.9797	24.6323	24.553	24.3079	23.8247	23.5871	23.5028	23.9564	21.8771
CH3NC	11.21	11.45	11.315	11.6344	11.1479	11.5184	11.5079	11.4981	11.3917	11.3757	11.4126	11.4246	10.4204	10.3649	10.9859	10.9232	11.1722	11.1291	10.6959	10.6615	10.2465	10.2021	10.2015	10.6964	8.652
	12.55	12.64	12.2645	12.5803	12.2156	12.5652	12.4216	12.5175	12.3786	12.4811	12.3518	12.4316	11.401	11.3903	11.8714	11.8554	12.0516	12.0468	11.5671	11.5588	11.167	11.1564	11.0642	11.5532	9.6425
	16.59	16.68	16.1822	16.5606	16.0431	16.4687	16.3321	16.3672	16.226	16.2578	16.2906	16.3438	15.2872	15.243	15.8398	15.7884	16.0564	16.0226	15.5443	15.5163	15.0787	15.0429	15.0345	15.4871	13.486
	18.38	18.61	17.8244	18.4019	17.5545	18.2153	18.133	18.1967	17.9555	18.0134	18.1876	18.2978	17.2253	17.1328	17.776	17.6728	18.1069	18.0347	17.5739	17.5161	17.0277	16.9536	17.1289	17.6065	15.6306
	25.06	25.48	24.7592	24.984	23.8599	24.1681	24.873	24.6596	24.3286	24.007	24.4545	24.3573	23.6241	22.3701	24.5208	23.9269	24.7193	24.0458	24.1963	23.3651	23.46	22.9442	23.2976	23.7645	21.7219
CH3F	13.17	13.18	12.2484	12.8675	12.5736	13.1489	12.8205	12.8843	12.8919	12.9765	12.6405	12.743	11.5523	11.6499	12.1419	12.2519	12.4882	12.5816	11.8948	11.951	11.3821	11.4497	11.2778	11.7158	9.7473
	17.01	17.04	16.1852	16.7308	16.0345	16.6518	16.6618	16.7385	16.5782	16.6622	16.391	16.5177	15.4326	15.3915	16.023	15.9706	16.3379	16.3106	15.7666	15.7388	15.222	15.1858	15.1085	15.5155	13.5089
	17.04	17.14	16.4836	16.9393	15.5714	16.2713	16.8329	16.8574	16.5057	16.5098	16.2584	16.3621	15.5037	15.2235	16.1421	15.8158	16.4271	16.1931	15.8368	15.6631	15.3024	15.0865	15.122	15.5763	13.6256
	23.51	23.79	23.6214	23.6803	23.277	23.3472	23.6472	23.407	23.4513	23.1537	23.1936	23.0556	22.1587	22.0285	23.0865	22.9576	23.1157	22.9906	22.6508	22.5801	21.9829	21.8943	21.26	21.7152	19.6417
CH2F2	13.29	13.35	12.534	13.1548	12.6854	13.3138	13.0471	13.136	13.066	13.174	12.7763	12.8912	11.7505	11.7977	12.336	12.3848	12.6875	12.7385	12.0585	12.0829	11.577	11.6059	11.3969	11.8171	9.8405
	14.92	14.95	13.7194	14.4075	13.3231	14.1592	14.5136	14.5384	14.3487	14.3787	14.0289	14.1924	13.1598	13.0368	13.8209	13.6746	14.2285	14.1372	13.6474	13.5679	13.0204	12.9192	13.0431	13.4522	11.4897
	15.2	15.25	14.2505	14.8756	14.2696	14.9549	14.892	14.9414	14.8626	14.9346	14.5644	14.6979	13.5587	13.566	14.1916	14.1945	14.5528	14.5772	13.9601	13.9598	13.3978	13.3936	13.3178	13.7284	11.7598
	15.59	15.66	14.3617	15.0688	13.8514	14.7232	15.1831	15.188	14.977	14.9796	14.6488	14.8141	13.7899	13.628	14.4848	14.2952	14.9096	14.7833	14.3139	14.2105	13.6475	13.517	13.6627	14.066	12.088
	18.75	18.85	17.8582	18.4463	17.5234	18.2222	18.4305	18.478	18.2816	18.3278	18.0468	18.1912	17.1282	17.0283	17.7798	17.6606	18.125	18.0462	17.5446	17.4809	16.9324	16.852	16.8431	17.2823	15.323
	18.97	19.13	18.2434	18.808	17.6787	18.3719	18.75	18.7811	18.5259	18.5341	18.2594	18.3754	17.382	17.2023	18.0565	17.8509	18.3865	18.2295	17.7782	17.6678	17.1802	17.0444	17.007	17.4072	15.4008
	19.15	19.33	18.6813	19.1701	17.9536	18.6285	19.0516	19.0667	18.7782	18.7731	18.4745	18.572	17.6347	17.404	18.326	18.0619	18.6257	18.4336	17.9985	17.8561	17.4308	17.2526	17.1609	17.5371	15.5062
CHF3	14.76	14.87	14.0711	14.693	14.1061	14.7738	14.5926	14.6826	14.5755	14.6851	14.2564	14.3862	13.2584	13.2731	13.8666	13.8762	14.2223	14.2475	13.5824	13.5865	13.0855	13.089	12.8685	13.2647	11.2881
	15.33	15.4	14.2259	14.9146	13.7864	14.6184	15.0155	15.033	14.8419	14.8583	14.472	14.6307	13.6099	13.4748	14.3043	14.1448	14.7124	14.6063	14.114	14.0281	13.4744	13.3661	13.4131	13.8134	11.8421
	15.93	16.02	14.8575	15.5476	14.5313	15.3612	15.6211	15.6521	15.4784	15.52	15.1253	15.2936	14.2278	14.1262	14.9065	14.7843	15.3161	15.246	14.7076	14.6405	14.0828	13.9966	14.0255	14.4128	12.4402
	16.99	17.11	15.9621	16.6145	15.5259	16.3135	16.7015	16.707	16.5226	16.5241	16.1675	16.314	15.2765	15.1392	15.9852	15.825	16.3713	16.262	15.7732	15.6863	15.129	15.0197	15.0448	15.4275	13.4413
	20.41	20.59	19.5904	20.1906	19.1741	19.8963	20.1677	20.1926	19.988	20.0043	19.7059	19.8463	18.7846	18.6548	19.4924	19.3414	19.8462	19.7409	19.2368	19.1553	18.5903	18.4879	18.4095	18.82	16.834
	20.93	21.18	20.3844	20.9403	19.8627	20.5366	20.8429	20.8544	20.6269	20.6165	20.3051	20.4085	19.3869	19.2145	20.1168	19.9228	20.4426	20.2951	19.7964	19.6907	19.1819	19.0507	18.8755	19.2373	17.1963
	24.43	24.74	24.0472	24.4077	23.6042	24.075	24.2699	24.155	24.0596	23.9203	23.7697	23.7839	22.7935	22.6423	23.69	23.5244	23.908	23.7843	23.3142	23.2231	22.5859	22.4696	21.9453	22.4022	20.3638
C2H6	12.68	12.7	12.3858	12.8179	12.3224	12.792	12.4793	12.5988	12.4304	12.5566	12.3958	12.4657	11.4573	11.4416	11.9235	11.9018	12.1675	12.1587	11.5953	11.584	11.2435	11.2288	11.0713	11.5327	9.5867
	13.06	13.11	12.6148	13.0962	12.5025	13.0433	12.8242	12.9346	12.7437	12.8636	12.8623	12.9786	11.9242	11.8949	12.377	12.3381	12.65	12.6318	12.1307	12.1103	11.7142	11.6874	11.7829	12.2409	10.3162
	15.38	15.43	15.0889	15.4487	14.9846	15.3865	15.196	15.24	15.1172	15.1617	15.1115	15.1573	14.1135	14.083	14.6603	14.6232	14.866	14.8439	14.3305	14.3107	13.8961	13.8707	13.7397	14.1879	12.1802
	20.69	20.9	20.7487	20.8355	20.467	20.5569	20.7504	20.5358	20.5543	20.2846	20.5224	20.3953	19.4822	19.3769	20.3037	20.1999	20.3488	20.2456	19.9222	19.8659	19.3223	19.2519	18.847	19.3078	17.2266
	24.15	24.6	24.4907	24.4748	23.8072	23.7627	24.5382	24.1748	24.0891	23.5916	24.2155	23.9938	23.2441	22.9608	24.2096	23.9416	24.1913	23.9094	23.8745	23.7232	23.1398	22.9499	22.7436	23.1833	21.1016
Methods	MAE	MAX	ME	MAX+	MAX-	SPAN	RMSE	SD
RS-PBE-P86 / SOS-ADC(2)	0.24	1.53	-0.128	1.53	-1.06	2.59	0.316	0.289
CCSD	0.24	1.81	0.231	1.81	-0.19	2	0.326	0.23
SOS-ADC(2)	0.27	1.33	-0.037	1.33	-0.75	2.08	0.344	0.342
RS-PBE-P86 / SCS-ADC(2)	0.278	1.92	-0.132	1.92	-1.13	3.05	0.363	0.338
SOS-wPBEPP86	0.378	1.76	-0.328	1.19	-1.76	2.95	0.476	0.345
RS-PBE-P86 / SCS-CIS(D)	0.414	1.54	-0.376	0.84	-1.54	2.38	0.493	0.32
SOS-CIS(D)	0.419	2.4	-0.349	0.92	-2.4	3.32	0.544	0.416
RS-PBE-P86 / SOS-CIS(D)	0.429	2.15	-0.392	0.79	-2.15	2.94	0.516	0.336
SCS-wPBEPP86	0.469	1.83	-0.412	1.17	-1.83	3	0.569	0.392
SOS-PBE0-2 / ADC(2)	0.469	1.32	-0.385	1.12	-1.32	2.44	0.523	0.354
SOS-PBE0-2 / CIS(D)	0.544	1.51	-0.523	0.81	-1.51	2.32	0.594	0.283
ADC(2)	0.612	1.69	-0.517	1.45	-1.69	3.14	0.718	0.498
PBE0-2 / ADC(2)	0.732	1.72	-0.671	1.29	-1.72	3.01	0.788	0.413
PBE0-2 / CIS(D)	0.864	1.71	-0.852	0.43	-1.71	2.14	0.924	0.356
CIS(D)	0.949	2.62	-0.941	0.31	-2.62	2.93	1.119	0.605
PBE-QIDH / ADC(2)	0.958	2.45	-0.928	1.07	-2.45	3.52	1.021	0.426
PBE-QIDH / CIS(D)	1.044	2.49	-1.038	0.27	-2.49	2.76	1.102	0.37
wB97X-D	1.103	2.64	-1.079	1.59	-2.64	4.23	1.194	0.511
DSD-PBEP86 / ADC(2)	1.336	2.8	-1.33	0.36	-2.8	3.16	1.393	0.416
B2GPPLYP / ADC(2)	1.504	2.95	-1.499	0.39	-2.95	3.34	1.554	0.409
DSD-PBEP86 / CIS(D)	1.509	3.35	-1.481	2.15	-3.35	5.5	1.561	0.493
CAM-B3LYP	1.534	3.12	-1.52	1.12	-3.12	4.24	1.601	0.5
B2GPPLYP / CIS(D)	1.638	3.01	-1.638	-0.12	-3.01	2.89	1.679	0.367
PBE0	3.065	4.66	-3.065	-0.38	-4.66	4.28	3.108	0.513

## Sheet: Nucleobases
VIPs (in eV) for the nucleobases
IP	CCSD(T)(a)*	CCSD	ADC(2)	SOS-ADC(2)	CIS(D)	SOS-CIS(D)	RS-PBE-P86 / SCS-ADC(2)	RS-PBE-P86 / SOS-ADC(2)	RS-PBE-P86 / SCS-CIS(D)	RS-PBE-P86 / SOS-CIS(D)	SCS-wPBEPP86	SOS-wPBEPP86	DSD-PBEP86 / ADC(2)	DSD-PBEP86 / CIS(D)	PBE0-2 / ADC(2)	PBE0-2 / CIS(D)	SOS-PBE0-2 / ADC(2)	SOS-PBE0-2 / CIS(D)	PBE-QIDH / ADC(2)	PBE-QIDH / CIS(D)	B2GPPLYP / ADC(2)	B2GPPLYP / CIS(D)	CAM-B3LYP	wB97X-D	PBE0
Adenine	8.82	8.922	7.9013	8.6549	7.418	8.3937	8.5192	8.6386	8.212	8.3656	8.7081	8.9457	7.8556	7.7067	8.2892	8.1027	8.746	8.6466	8.2806	8.1766	7.7166	7.5836	8.3788	8.9169	6.9839
	9.867	9.991	8.9553	9.6899	8.4572	9.42	9.5512	9.6524	9.2299	9.3618	9.7423	9.963	8.8682	8.7103	9.3365	9.1412	9.7829	9.6783	9.3189	9.2089	8.7236	8.5822	9.3449	9.8971	7.9538
	10.869	11.031	9.9602	10.6627	9.4221	10.3717	10.5297	10.5902	10.1716	10.2671	10.7345	10.935	9.8368	9.6552	10.3516	10.1319	10.7844	10.6671	10.3337	10.2053	9.6927	9.5292	10.3175	10.8882	8.9128
	7.873	7.936	7.541	7.8096	7.6687	7.9104	7.9202	7.9783	7.9601	8.0265	8.0777	8.1692	7.1594	7.2033	7.5468	7.5917	7.6912	7.7272	7.4177	7.4416	7.0114	7.0435	7.3101	7.8981	6.1779
	9.148	9.219	8.8049	8.9986	8.558	8.8257	9.1631	9.1505	8.9959	8.9782	9.2654	9.3367	8.4167	8.3367	8.8474	8.7569	8.9565	8.8926	8.7327	8.6838	8.2897	8.2274	8.6651	9.2576	7.4601
	10.054	10.173	9.54	9.8795	9.2782	9.6846	9.9789	9.9749	9.7801	9.7593	10.1271	10.2068	9.2134	9.1189	9.689	9.5883	9.8847	9.8085	9.6038	9.5474	9.0883	9.0158	9.5908	10.1698	8.2739
Cytosine	9.026	9.149	7.9545	8.696	7.7037	8.6229	8.7376	8.8279	8.5172	8.6483	8.8186	9.0466	7.8554	7.785	8.3522	8.2566	8.8096	8.7829	8.3396	8.2849	7.7195	7.6429	8.4024	8.9398	6.9993
	9.47	9.599	8.5765	9.2406	7.8004	8.7154	9.1951	9.2796	8.8121	8.8794	9.1825	9.3792	8.4243	8.1442	8.9178	8.5966	9.3244	9.111	8.8884	8.7034	8.2887	8.0564	8.8909	9.4415	7.5078
	13.534	13.743	12.4914	13.3109	12.3018	13.3476	13.1986	13.2993	12.9844	13.1441	13.2686	13.5348	12.2847	12.195	12.8416	12.7423	13.3567	13.3517	12.7977	12.7308	12.1099	12.0004	12.6632	13.2028	11.2376
	8.249	8.34	7.868	8.1897	7.8872	8.2264	8.3196	8.3646	8.3006	8.3562	8.4245	8.5052	7.4803	7.4875	7.9213	7.9262	8.0993	8.1108	7.7991	7.8011	7.3402	7.3421	7.6715	8.2633	6.4675
	8.909	9.04	8.5546	8.8972	8.3488	8.7432	9.0037	9.0215	8.8574	8.865	9.0543	9.1291	8.1538	8.0827	8.6273	8.5494	8.821	8.7619	8.5104	8.4674	8.0251	7.9707	8.3915	8.9637	7.1197
	11.624	11.899	11.355	11.625	10.9692	11.3129	11.7454	11.6922	11.4916	11.404	11.7676	11.8069	10.8423	10.6928	11.3872	11.2337	11.5382	11.411	11.2498	11.1621	10.7105	10.5983	11.1368	11.6963	9.721
Guanine	9.139	9.291	8.1713	8.948	7.7736	8.7626	8.8809	8.9941	8.574	8.7246	9.0295	9.2709	8.1189	8.0049	8.5912	8.4383	9.0666	8.9958	8.5875	8.5025	7.9822	7.8749	8.6659	9.2085	7.2638
	9.576	9.75	8.6218	9.3675	7.9076	8.9264	9.2995	9.3904	8.9174	9.0364	9.3379	9.5776	8.5455	8.2862	9.0252	8.7272	9.4865	9.3061	9.0211	8.8467	8.4037	8.178	9.1048	9.6604	7.7069
	10.293	10.475	9.4273	10.139	8.8175	9.778	10.019	10.0835	9.6309	9.722	10.1693	10.3773	9.3121	9.1022	9.8266	9.5778	10.2682	10.1207	9.8142	9.6708	9.171	8.9874	9.8106	10.3812	8.4283
	7.484	7.571	7.1792	7.4697	7.1914	7.4835	7.5807	7.6482	7.5581	7.6268	7.7137	7.8086	6.8271	6.8319	7.2148	7.2188	7.3747	7.3794	7.0968	7.0988	6.6834	6.6862	6.9929	7.5873	5.8673
	9.316	9.462	9.0131	9.2927	8.8231	9.1637	9.3834	9.3969	9.2376	9.2484	9.5175	9.6001	8.6196	8.559	9.0705	8.9998	9.2296	9.1813	8.9533	8.9148	8.4804	8.4323	8.8473	9.4372	7.6104
	9.84	10.022	9.3757	9.7801	9.0593	9.5425	9.9153	9.903	9.6966	9.6688	9.9479	10.0276	9.0372	8.9181	9.5644	9.4373	9.7963	9.6995	9.4808	9.4087	8.927	8.8343	9.4116	9.9803	8.0514
Thymine	9.559	9.716	8.5483	9.3118	8.0436	9.0328	9.3562	9.4447	9.0678	9.1858	9.3003	9.5373	8.4446	8.2716	8.9495	8.7428	9.4191	9.3054	8.9344	8.8149	8.3148	8.1599	8.9657	9.4904	7.5431
	10.444	10.63	9.5351	10.235	9.0671	9.9848	10.3003	10.3636	10.0234	10.1158	10.2184	10.4324	9.3325	9.1666	9.87	9.6753	10.3032	10.1988	9.8267	9.7126	9.1944	9.0439	9.7759	10.313	8.3464
	13.538	13.571	12.8581	13.5863	12.6053	13.4679	13.3156	13.4618	13.1821	13.3493	13.5082	13.6412	12.438	12.4981	12.9269	12.9694	13.3231	13.3548	12.7544	12.787	12.2458	12.2997	12.3861	12.8997	10.9328
	8.646	8.788	8.3961	8.7809	8.3916	8.8124	8.7809	8.8833	8.7454	8.8643	8.8932	9.0011	7.9769	7.9794	8.3827	8.3787	8.6005	8.6098	8.2387	8.236	7.8134	7.8103	8.0701	8.6471	6.8729
	9.95	10.096	9.5128	9.9068	9.2442	9.7119	10.0473	10.0598	9.8797	9.8847	10.0365	10.1187	9.1322	9.0398	9.6469	9.5449	9.8713	9.7962	9.542	9.4855	9.0106	8.9387	9.4036	9.9735	8.0798
	12.073	12.327	11.8021	12.1494	11.4758	11.9003	12.1938	12.1707	11.9932	11.9539	12.2403	12.303	11.3043	11.1858	11.8429	11.7172	12.04	11.9433	11.7029	11.6323	11.1676	11.0765	11.5342	12.0912	10.1229
Uracil	9.639	9.79	8.6272	9.3738	8.1155	9.0839	9.445	9.5275	9.1594	9.2692	9.3538	9.5844	8.5912	8.3201	9.0128	8.8018	9.4712	9.3539	8.9881	8.8672	8.3629	8.2066	8.9857	9.5187	7.5711
	10.588	10.765	9.6679	10.3598	9.1962	10.1006	10.438	10.4978	10.1668	10.2529	10.3431	10.5525	9.4823	9.2884	9.9974	9.8021	10.4252	10.318	9.951	9.8369	9.3156	9.1656	9.8807	10.4225	8.4569
	14.305	14.375	13.2898	14.1018	13.2065	14.1981	13.9676	14.0766	13.8647	14.0259	14.1098	14.3597	13.2648	13.0619	13.5768	13.5918	14.0741	14.1278	13.4946	13.5323	12.8432	12.8682	13.2603	13.7904	11.8088
	9.02	9.176	8.806	9.1503	8.8256	9.1885	9.2104	9.2896	9.1915	9.2826	9.2852	9.3748	8.3444	8.351	8.777	8.7806	8.9699	8.981	8.6229	8.624	8.1808	8.1821	8.4133	9	7.2065
	10.049	10.185	9.6066	9.9881	9.349	9.7998	10.1427	10.1521	9.983	9.9845	10.1199	10.1975	9.2094	9.1209	9.7292	9.6317	9.9458	9.8735	9.619	9.5651	9.0857	9.017	9.4574	10.0337	8.1414
	12.416	12.702	12.2003	12.5104	11.858	12.2351	12.5946	12.5518	12.369	12.2967	12.6138	12.662	11.6757	11.5464	12.2323	12.0978	12.4054	12.2951	12.0885	12.0123	11.5398	11.4428	11.9127	12.4723	10.4968
IP
Methods	MAE	MAX	ME	MAX+	MAX-	SPAN	RMSE	SD
wB97X-D	0.113	0.64	-0.03	0.14	-0.64	0.78	0.181	0.178
SOS-PBE0-2 / ADC(2)	0.114	0.24	-0.115	-0.01	-0.24	0.23	0.131	0.062
SOS-ADC(2)	0.139	0.33	-0.106	0.13	-0.33	0.46	0.164	0.125
RS-PBE-P86 / SOS-ADC(2)	0.143	0.28	-0.033	0.27	-0.28	0.55	0.158	0.155
CCSD	0.148	0.28	0.148	0.28	0.03	0.25	0.159	0.058
SOS-wPBEPP86	0.15	0.35	0.136	0.35	-0.09	0.44	0.184	0.124
SCS-wPBEPP86	0.177	0.29	-0.014	0.27	-0.29	0.56	0.19	0.189
RS-PBE-P86 / SCS-ADC(2)	0.179	0.34	-0.086	0.19	-0.34	0.53	0.204	0.185
SOS-PBE0-2 / CIS(D)	0.184	0.36	-0.184	-0.04	-0.36	0.32	0.197	0.07
RS-PBE-P86 / SOS-CIS(D)	0.284	0.6	-0.225	0.26	-0.6	0.86	0.33	0.241
SOS-CIS(D)	0.31	0.75	-0.286	0.17	-0.75	0.92	0.365	0.227
RS-PBE-P86 / SCS-CIS(D)	0.324	0.7	-0.292	0.17	-0.7	0.87	0.401	0.275
PBE0-2 / ADC(2)	0.432	0.73	-0.432	-0.19	-0.73	0.54	0.462	0.165
PBE-QIDH / ADC(2)	0.512	0.82	-0.512	-0.33	-0.82	0.49	0.529	0.133
PBE0-2 / CIS(D)	0.552	0.87	-0.552	-0.24	-0.87	0.63	0.593	0.217
PBE-QIDH / CIS(D)	0.579	0.8	-0.579	-0.38	-0.8	0.42	0.597	0.148
CAM-B3LYP	0.589	1.15	-0.589	-0.43	-1.15	0.72	0.611	0.164
ADC(2)	0.638	1.08	-0.638	-0.21	-1.08	0.87	0.71	0.313
DSD-PBEP86 / ADC(2)	0.909	1.25	-0.909	-0.65	-1.25	0.6	0.925	0.172
CIS(D)	0.95	1.67	-0.95	-0.19	-1.67	1.48	1.063	0.477
DSD-PBEP86 / CIS(D)	1.021	1.33	-1.021	-0.65	-1.33	0.68	1.047	0.23
B2GPPLYP / ADC(2)	1.063	1.47	-1.063	-0.8	-1.47	0.67	1.081	0.194
B2GPPLYP / CIS(D)	1.151	1.53	-1.151	-0.79	-1.53	0.74	1.173	0.23
PBE0	1.933	2.61	-1.933	-1.61	-2.61	1	1.945	0.219
VEAs (in eV) for the nucleobases
EA	CCSD(T)(a)*	CCSD	ADC(2)	SOS-ADC(2)	CIS(D)	SOS-CIS(D)	RS-PBE-P86 / SCS-ADC(2)	RS-PBE-P86 / SOS-ADC(2)	RS-PBE-P86 / SCS-CIS(D)	RS-PBE-P86 / SOS-CIS(D)	SCS-wPBEPP86	SOS-wPBEPP86	DSD-PBEP86 / ADC(2)	DSD-PBEP86 / CIS(D)	PBE0-2 / ADC(2)	PBE0-2 / CIS(D)	SOS-PBE0-2 / ADC(2)	SOS-PBE0-2 / CIS(D)	PBE-QIDH / ADC(2)	PBE-QIDH / CIS(D)	B2GPPLYP / ADC(2)	B2GPPLYP / CIS(D)	CAM-B3LYP	wB97X-D	PBE0
Adenine	-3.663	-3.73	-3.5168	-3.9532	-3.5334	-3.961	-3.5655	-3.6712	-3.5586	-3.665	-3.4533	-3.5682	-2.9527	-2.9523	-3.1648	-3.1666	-3.4184	-3.4195	-2.9629	-2.9625	-2.652	-2.6506	-2.6617	-3.7491	-1.7944
	-4.076	-4.19	-4.0543	-4.4804	-4.0634	-4.4846	-4.0999	-4.2052	-4.0916	-4.1979	-3.9086	-4.018	-3.4133	-3.4107	-3.6481	-3.6471	-3.8935	-3.8932	-3.4209	-3.419	-3.1037	-3.1003	-3.0434	-4.1216	-2.15884
	-4.878	-4.924	-4.6646	-5.0888	-4.7101	-5.1099	-4.7234	-4.8223	-4.7339	-4.8302	-4.6343	-4.7385	-4.1164	-4.1238	-4.3229	-4.3356	-4.5681	-4.5743	-4.1282	-4.1337	-3.8345	-3.8393	-3.8943	-4.9402	-3.00822
	-2.001	-2.014	-1.5267	-2.0087	-1.4311	-1.9686	-1.4582	-1.5376	-1.3909	-1.4837	-1.1368	-1.2634	-0.964	-0.9361	-1.1082	-1.0714	-1.3752	-1.3582	-0.8816	-0.8614	-0.8249	-0.7995	-0.8115	-1.3851	0.326809
	-2.789	-2.803	-2.2931	-2.6975	-2.1875	-2.6381	-2.2126	-2.227	-2.1369	-2.1563	-1.8924	-1.9969	-1.7152	-1.6812	-1.8925	-1.852	-2.1126	-2.0883	-1.6718	-1.6495	-1.6028	-1.5744	-1.643	-2.2188	-0.44575
	-3.858	-3.963	-3.4236	-3.8663	-3.2879	-3.7769	-3.3185	-3.3217	-3.2078	-3.2077	-3.0186	-3.1052	-2.7604	-2.708	-2.9915	-2.9346	-3.2356	-3.1963	-2.7539	-2.721	-2.6276	-2.5854	-2.7049	-3.2967	-1.40109
Cytosine	-3.357	-3.357	-3.098	-3.5352	-3.1124	-3.5414	-3.1553	-3.2683	-3.1493	-3.2624	-3.0084	-3.1221	-2.5373	-2.5369	-2.7378	-2.7394	-2.9898	-2.9906	-2.5363	-2.536	-2.2649	-2.2639	-2.2899	-3.3266	-1.40381
	-3.744	-3.793	-3.6359	-4.0229	-3.6422	-4.0262	-3.6838	-3.7785	-3.6747	-3.7708	-3.5001	-3.6004	-3.0028	-3.0006	-3.2297	-3.2285	-3.4549	-3.4545	-3.008	-3.0063	-2.7021	-2.6994	-2.6747	-3.7544	-1.80354
	-4.71	-4.755	-4.5505	-4.9613	-4.591	-4.9797	-4.5955	-4.6927	-4.6052	-4.6997	-4.4294	-4.5338	-3.9334	-3.9391	-4.16	-4.1706	-4.396	-4.401	-3.9438	-3.9481	-3.6462	-3.6502	-3.6289	-4.6876	-2.75066
	-1.76	-1.693	-1.1299	-1.6364	-1.057	-1.6097	-1.0998	-1.2013	-1.0454	-1.1592	-0.8155	-0.9375	-0.5982	-0.5771	-0.7254	-0.6969	-1.0059	-0.9942	-0.5048	-0.4891	-0.4479	-0.428	-0.505	-1.0916	0.67457
	-3.402	-3.418	-2.9169	-3.4373	-2.8248	-3.3987	-2.8281	-2.9063	-2.7622	-2.8532	-2.5157	-2.6436	-2.3004	-2.2745	-2.4787	-2.4439	-2.7658	-2.7502	-2.232	-2.213	-2.14	-2.1162	-2.0779	-2.6558	-0.87256
	-6.859	-7.082	-6.463	-6.9123	-6.262	-6.7362	-6.3363	-6.2518	-6.1401	-6.0149	-6.0357	-6.0743	-5.7326	-5.6035	-6.0818	-5.9701	-6.3181	-6.214	-5.8435	-5.7689	-5.6062	-5.5081	-5.7277	-6.3182	-4.32971
Guanine	-3.1	-3.16	-2.9951	-3.4093	-3.0144	-3.4181	-3.0407	-3.1434	-3.0401	-3.1424	-2.8431	-2.9496	-2.3653	-2.3664	-2.5875	-2.5912	-2.8252	-2.827	-2.3634	-2.3643	-2.064	-2.0641	-2.0117	-3.0909	-1.13798
	-3.769	-3.838	-3.6369	-4.0665	-3.6624	-4.0787	-3.6804	-3.7834	-3.6794	-3.7824	-3.5588	-3.6711	-3.0596	-3.0619	-3.2739	-3.2792	-3.523	-3.5258	-3.0682	-3.0698	-2.7581	-2.7589	-2.7576	-3.8542	-1.89495
	-4.501	-4.573	-4.3909	-4.8158	-4.4379	-4.8353	-4.4305	-4.5324	-4.4427	-4.5405	-4.2441	-4.3524	-3.7496	-3.7564	-3.9747	-3.9875	-4.2195	-4.2249	-3.7441	-3.7495	-3.4442	-3.4493	-3.3816	-4.4288	-2.47104
	-2.01	-1.987	-1.504	-1.9598	-1.4241	-1.9275	-1.3951	-1.4795	-1.3385	-1.4351	-1.0938	-1.2155	-0.9286	-0.906	-1.0562	-1.0256	-1.3062	-1.2927	-0.8208	-0.8042	-0.7792	-0.7584	-0.7582	-1.3369	0.376415
	-3.154	-3.167	-2.54	-3.0837	-2.3898	-3.0006	-2.4664	-2.5378	-2.3602	-2.4407	-2.21	-2.3455	-2.0221	-1.9756	-2.1831	-2.126	-2.4848	-2.4526	-1.9746	-1.9433	-1.8803	-1.8406	-1.958	-2.5225	-0.748395
	-4.23	-4.318	-3.7484	-4.1933	-3.6098	-4.1037	-3.6365	-3.635	-3.5226	-3.5182	-3.3484	-3.4368	-3.1008	-3.0463	-3.3287	-3.2698	-3.5744	-3.5333	-3.0935	-3.0592	-2.9664	-2.9224	-3.0457	-3.6292	-1.74011
Thymine	-3.256	-3.241	-2.9562	-3.4109	-2.9764	-3.4195	-3.0212	-3.1364	-3.0174	-3.1323	-2.8802	-2.9994	-2.4114	-2.412	-2.6101	-2.6134	-2.8728	-2.8743	-2.4129	-2.4134	-2.1358	-2.1354	-2.181	-3.2146	-1.28125
	-4.154	-4.165	-3.9806	-4.3835	-4.0042	-4.3954	-4.0418	-4.1428	-4.046	-4.1468	-3.8274	-3.9271	-3.3583	-3.3627	-3.5884	-3.5952	-3.8164	-3.8201	-3.3722	-3.3754	-3.0953	-3.0987	-3.0723	-4.0984	-2.19697
	-4.638	-4.698	-4.5344	-4.9508	-4.5725	-4.9681	-4.5775	-4.6767	-4.5865	-4.683	-4.3625	-4.4675	-3.8787	-3.8842	-4.1176	-4.1275	-4.3545	-4.3592	-3.8861	-3.8902	-3.5841	-3.588	-3.5017	-4.552	-2.61477
	-1.587	-1.531	-0.9533	-1.5209	-0.8673	-1.4884	-0.8973	-1.0349	-0.835	-0.9872	-0.6266	-0.7653	-0.4107	-0.3881	-0.5307	-0.4988	-0.8474	-0.8346	-0.3024	-0.2852	-0.2389	-0.2174	-0.272	-0.8568	0.912126
	-3.241	-3.266	-2.7485	-3.3103	-2.6576	-3.2728	-2.6214	-2.7192	-2.5519	-2.6618	-2.3122	-2.4507	-2.094	-2.0651	-2.2769	-2.2395	-2.5877	-2.5704	-2.0141	-1.9932	-1.9084	-1.8822	-1.8123	-2.392	-0.582677
	-5.738	-5.806	-5.3906	-5.8496	-5.7192	-6.1118	-5.2956	-5.3027	-5.5442	-5.6094	-5.2302	-5.3172	-4.6789	-4.8123	-4.9585	-5.0988	-5.2085	-5.3313	-4.7089	-4.7853	-4.4852	-4.5767	-4.4704	-5.2014	-3.25984
Uracil	-3.145	-3.118	-2.8344	-3.274	-2.8492	-3.2809	-2.9003	-3.0131	-2.895	-3.0083	-2.7458	-2.8607	-2.2729	-2.2726	-2.4711	-2.4726	-2.7251	-2.7257	-2.2676	-2.2673	-1.9925	-1.9914	-2.0246	-3.0601	-1.12443
	-4.591	-4.599	-4.3547	-4.7655	-4.4037	-4.7877	-4.4148	-4.5101	-4.4283	-4.5205	-4.2488	-4.3505	-3.7487	-3.7577	-3.9737	-3.9879	-4.2099	-4.2168	-3.7591	-3.7658	-3.4584	-3.4653	-3.4164	-4.4683	-2.52671
	-4.643	-4.685	-4.5106	-4.9088	-4.5489	-4.9274	-4.5472	-4.6399	-4.5565	-4.6468	-4.349	-4.4494	-3.8549	-3.8611	-4.0886	-4.0994	-4.3163	-4.3215	-3.8575	-3.8621	-3.5562	-3.5606	-3.5185	-4.5764	-2.63069
	-1.53	-1.455	-0.9052	-1.4421	-0.8394	-1.4214	-0.8441	-0.9757	-0.7954	-0.9404	-0.5312	-0.6595	-0.306	-0.2886	-0.4346	-0.4094	-0.7342	-0.7254	-0.1873	-0.1736	-0.1297	-0.1124	-0.1168	-0.6994	1.07673
	-3.233	-3.243	-2.7316	-3.2786	-2.6378	-3.2365	-2.5934	-2.6876	-2.5253	-2.6304	-2.2583	-2.3912	-2.0407	-2.0123	-2.2286	-2.192	-2.5305	-2.513	-1.9529	-1.9327	-1.8522	-1.8266	-1.7229	-2.2975	-0.482213
	-6.271	-6.398	-5.773	-6.2353	-5.627	-6.1192	-5.6259	-5.5747	-5.482	-5.4082	-5.3281	-5.3824	-5.0103	-4.924	-5.3392	-5.2605	-5.5854	-5.5178	-5.0786	-5.0275	-4.8558	-4.7893	-4.8843	-5.4809	-3.50069
EA
Methods	MAE	MAX	ME	MAX+	MAX-	SPAN	RMSE	SD
CCSD	0.055	0.22	-0.037	0.07	-0.22	0.29	0.07	0.06
SOS-ADC(2)	0.157	0.4	-0.119	0.12	-0.4	0.52	0.192	0.151
SOS-CIS(D)	0.189	0.4	-0.105	0.15	-0.4	0.55	0.219	0.192
RS-PBE-P86 / SOS-ADC(2)	0.303	0.7	0.283	0.7	-0.13	0.83	0.395	0.276
RS-PBE-P86 / SOS-CIS(D)	0.332	0.86	0.312	0.86	-0.12	0.98	0.449	0.323
ADC(2)	0.338	0.64	0.338	0.64	0.03	0.61	0.387	0.188
RS-PBE-P86 / SCS-ADC(2)	0.36	0.69	0.359	0.69	-0.02	0.71	0.438	0.252
CIS(D)	0.365	0.76	0.365	0.76	0.02	0.74	0.447	0.257
wB97X-D	0.371	0.93	0.352	0.93	-0.09	1.02	0.493	0.345
RS-PBE-P86 / SCS-CIS(D)	0.391	0.79	0.391	0.79	-0.01	0.8	0.491	0.297
SOS-wPBEPP86	0.476	0.89	0.476	0.89	0.06	0.83	0.57	0.313
SOS-PBE0-2 / ADC(2)	0.487	0.8	0.487	0.8	0.19	0.61	0.522	0.189
SOS-PBE0-2 / CIS(D)	0.497	0.8	0.497	0.8	0.19	0.61	0.537	0.204
SCS-wPBEPP86	0.584	1	0.584	1	0.17	0.83	0.664	0.315
PBE0-2 / ADC(2)	0.744	1.1	0.744	1.1	0.43	0.67	0.772	0.206
PBE0-2 / CIS(D)	0.758	1.12	0.758	1.12	0.43	0.69	0.792	0.231
DSD-PBEP86 / ADC(2)	0.953	1.26	0.953	1.26	0.67	0.59	0.971	0.19
DSD-PBEP86 / CIS(D)	0.966	1.35	0.966	1.35	0.67	0.68	0.989	0.211
PBE-QIDH / ADC(2)	0.972	1.34	0.972	1.34	0.66	0.68	0.997	0.219
PBE-QIDH / CIS(D)	0.981	1.36	0.981	1.36	0.66	0.7	1.007	0.231
B2GPPLYP / ADC(2)	1.175	1.41	1.175	1.41	0.98	0.43	1.182	0.127
CAM-B3LYP	1.178	1.51	1.178	1.51	0.99	0.52	1.185	0.132
B2GPPLYP / CIS(D)	1.187	1.48	1.187	1.48	0.98	0.5	1.196	0.144
PBE0	2.238	2.77	2.238	2.77	1.87	0.9	2.257	0.293

## Sheet: Nucleobases_Koopmans
VIPs (in eV) for the nucleobases
IP	CCSD(T)(a)*	CCSD	ADC(2)	SOS-ADC(2)	CIS(D)	SOS-CIS(D)	RS-PBE-P86 / SCS-ADC(2)	RS-PBE-P86 / SOS-ADC(2)	RS-PBE-P86 / SCS-CIS(D)	RS-PBE-P86 / SOS-CIS(D)	SCS-wPBEPP86	SOS-wPBEPP86	DSD-PBEP86 / ADC(2)	DSD-PBEP86 / CIS(D)	PBE0-2 / ADC(2)	PBE0-2 / CIS(D)	SOS-PBE0-2 / ADC(2)	SOS-PBE0-2 / CIS(D)	PBE-QIDH / ADC(2)	PBE-QIDH / CIS(D)	B2GPPLYP / ADC(2)	B2GPPLYP / CIS(D)
Adenine	8.82	10.9157	10.9157	10.9157	10.9157	10.9157	10.9677	10.9677	10.9677	10.9677	10.4699	10.4699	9.40644	9.40644	10.069	10.069	10.069	10.069	9.57207	9.57207	9.15509	9.15509
	9.867	12.0694	12.0694	12.0694	12.0694	12.0694	12.0794	12.0794	12.0794	12.0794	11.5598	11.5598	10.4873	10.4873	11.1785	11.1785	11.1785	11.1785	10.658	10.658	10.2153	10.2153
	10.869	13.2901	13.2901	13.2901	13.2901	13.2901	13.2351	13.2351	13.2351	13.2351	12.6956	12.6956	11.608	11.608	12.3357	12.3357	12.3357	12.3357	11.7817	11.7817	11.3089	11.3089
	7.873	8.2228	8.2228	8.2228	8.2228	8.2228	8.65529	8.65529	8.65529	8.65529	8.49826	8.49826	7.48637	7.48637	7.92765	7.92765	7.92765	7.92765	7.69007	7.69007	7.32564	7.32564
	9.148	9.93841	9.93841	9.93841	9.93841	9.93841	10.2926	10.2926	10.2926	10.2926	10.0397	10.0397	8.9905	8.9905	9.49686	9.49686	9.49686	9.49686	9.19635	9.19635	8.79385	8.79385
	10.054	11.3682	11.3682	11.3682	11.3682	11.3682	11.6525	11.6525	11.6525	11.6525	11.2687	11.2687	10.1889	10.1889	10.769	10.769	10.769	10.769	10.3867	10.3867	9.9571	9.9571
Cytosine	9.026	11.1213	11.1213	11.1213	11.1213	11.1213	11.1313	11.1313	11.1313	11.1313	10.6376	10.6376	9.56045	9.56045	10.2469	10.2469	10.2469	10.2469	9.73057	9.73057	9.29322	9.29322
	9.47	11.7872	11.7872	11.7872	11.7872	11.7872	11.7324	11.7324	11.7324	11.7324	11.1893	11.1893	10.1036	10.1036	10.8299	10.8299	10.8299	10.8299	10.28	10.28	9.81629	9.81629
	13.534	15.9677	15.9677	15.9677	15.9677	15.9677	15.8672	15.8672	15.8672	15.8672	15.2779	15.2779	14.1787	14.1787	14.9471	14.9471	14.9471	14.9471	14.3525	14.3525	13.8655	13.8655
	8.249	9.12674	9.12674	9.12674	9.12674	9.12674	9.42941	9.42941	9.42941	9.42941	9.1453	9.1453	8.10884	8.10884	8.63153	8.63153	8.63153	8.63153	8.30549	8.30549	7.91189	7.91189
	8.909	10.2252	10.2252	10.2252	10.2252	10.2252	10.4634	10.4634	10.4634	10.4634	10.0683	10.0683	9.01956	9.01956	9.59694	9.59694	9.59694	9.59694	9.20835	9.20835	8.80095	8.80095
	11.624	13.1888	13.1888	13.1888	13.1888	13.1888	13.4422	13.4422	13.4422	13.4422	12.9797	12.9797	11.8662	11.8662	12.4923	12.4923	12.4923	12.4923	12.0617	12.0617	11.6064	11.6064
Guanine	9.139	11.376	11.376	11.376	11.376	11.376	11.3918	11.3918	11.3918	11.3918	10.8804	10.8804	9.80573	9.80573	10.4941	10.4941	10.4941	10.4941	9.97631	9.97631	9.54236	9.54236
	9.576	11.974	11.974	11.974	11.974	11.974	11.9484	11.9484	11.9484	11.9484	11.4169	11.4169	10.32	10.32	11.0425	11.0425	11.0425	11.0425	10.4995	10.4995	10.0345	10.0345
	10.293	12.7999	12.7999	12.7999	12.7999	12.7999	12.7501	12.7501	12.7501	12.7501	12.2032	12.2032	11.1116	11.1116	11.8462	11.8462	11.8462	11.8462	11.2918	11.2918	10.8124	10.8124
	7.484	8.04348	8.04348	8.04348	8.04348	8.04348	8.43801	8.43801	8.43801	8.43801	8.24843	8.24843	7.23244	7.23244	7.69666	7.69666	7.69666	7.69666	7.43832	7.43832	7.06741	7.06741
	9.316	10.3407	10.3407	10.3407	10.3407	10.3407	10.6687	10.6687	10.6687	10.6687	10.3627	10.3627	9.30154	9.30154	9.8401	9.8401	9.8401	9.8401	9.50736	9.50736	9.09123	9.09123
	9.84	11.6825	11.6825	11.6825	11.6825	11.6825	11.8635	11.8635	11.8635	11.8635	11.3628	11.3628	10.2796	10.2796	10.9273	10.9273	10.9273	10.9273	10.4703	10.4703	10.0283	10.0283
Thymine	9.559	11.9626	11.9626	11.9626	11.9626	11.9626	11.8949	11.8949	11.8949	11.8949	11.3397	11.3397	10.256	10.256	10.9873	10.9873	10.9873	10.9873	10.4249	10.4249	9.97642	9.97642
	10.444	12.8359	12.8359	12.8359	12.8359	12.8359	12.7526	12.7526	12.7526	12.7526	12.195	12.195	11.1003	11.1003	11.8432	11.8432	11.8432	11.8432	11.2719	11.2719	10.8091	10.8091
	13.538	14.9567	14.9567	14.9567	14.9567	14.9567	15.0259	15.0259	15.0259	15.0259	14.4396	14.4396	13.4117	13.4117	14.0696	14.0696	14.0696	14.0696	13.5597	13.5597	13.1725	13.1725
	8.646	9.47471	9.47471	9.47471	9.47471	9.47471	9.78578	9.78578	9.78578	9.78578	9.49629	9.49629	8.48016	8.48016	8.98914	8.98914	8.98914	8.98914	8.66949	8.66949	8.29706	8.29706
	9.95	11.6047	11.6047	11.6047	11.6047	11.6047	11.7789	11.7789	11.7789	11.7789	11.3028	11.3028	10.2263	10.2263	10.8633	10.8633	10.8633	10.8633	10.4181	10.4181	9.98227	9.98227
	12.073	13.7701	13.7701	13.7701	13.7701	13.7701	13.9579	13.9579	13.9579	13.9579	13.4593	13.4593	12.3653	12.3653	13.0087	13.0087	13.0087	13.0087	12.5511	12.5511	12.1079	12.1079
Uracil	9.639	12.0047	12.0047	12.0047	12.0047	12.0047	11.9355	11.9355	11.9355	11.9355	11.3771	11.3771	10.291	10.291	11.0284	11.0284	11.0284	11.0284	10.4644	10.4644	10.0091	10.0091
	10.588	12.9559	12.9559	12.9559	12.9559	12.9559	12.8697	12.8697	12.8697	12.8697	12.3115	12.3115	11.2139	11.2139	11.9607	11.9607	11.9607	11.9607	11.3879	11.3879	10.9206	10.9206
	14.305	16.2199	16.2199	16.2199	16.2199	16.2199	16.2284	16.2284	16.2284	16.2284	15.6034	15.6034	14.5391	14.5391	15.2606	15.2606	15.2606	15.2606	14.7071	14.7071	14.2679	14.2679
	9.02	9.87743	9.87743	9.87743	9.87743	9.87743	10.1878	10.1878	10.1878	10.1878	9.89087	9.89087	8.85665	8.85665	9.3795	9.3795	9.3795	9.3795	9.05142	9.05142	8.66315	8.66315
	10.049	11.654	11.654	11.654	11.654	11.654	11.8316	11.8316	11.8316	11.8316	11.3573	11.3573	10.2791	10.2791	10.9175	10.9175	10.9175	10.9175	10.4741	10.4741	10.0346	10.0346
	12.416	14.1415	14.1415	14.1415	14.1415	14.1415	14.3481	14.3481	14.3481	14.3481	13.8507	13.8507	12.741	12.741	13.389	13.389	13.389	13.389	12.9332	12.9332	12.4761	12.4761
IP
Methods	MAE	MAX	ME	MAX+	MAX-	SPAN	RMSE	SD
CCSD	1.719	2.51	1.719	2.51	0.35	2.16	1.835	0.641
ADC(2)	1.719	2.51	1.719	2.51	0.35	2.16	1.835	0.641
SOS-ADC(2)	1.719	2.51	1.719	2.51	0.35	2.16	1.835	0.641
CIS(D)	1.719	2.51	1.719	2.51	0.35	2.16	1.835	0.641
SOS-CIS(D)	1.719	2.51	1.719	2.51	0.35	2.16	1.835	0.641
RS-PBE-P86 / SCS-ADC(2)	1.843	2.46	1.843	2.46	0.79	1.67	1.905	0.483
RS-PBE-P86 / SOS-ADC(2)	1.843	2.46	1.843	2.46	0.79	1.67	1.905	0.483
RS-PBE-P86 / SCS-CIS(D)	1.843	2.46	1.843	2.46	0.79	1.67	1.905	0.483
RS-PBE-P86 / SOS-CIS(D)	1.843	2.46	1.843	2.46	0.79	1.67	1.905	0.483
SCS-wPBEPP86	1.388	1.91	1.388	1.91	0.63	1.28	1.438	0.376
SOS-wPBEPP86	1.388	1.91	1.388	1.91	0.63	1.28	1.438	0.376
DSD-PBEP86 / ADC(2)	0.411	0.82	0.318	0.82	-0.38	1.2	0.476	0.353
DSD-PBEP86 / CIS(D)	0.411	0.82	0.318	0.82	-0.38	1.2	0.476	0.353
PBE0-2 / ADC(2)	0.96	1.56	0.96	1.56	0.06	1.5	1.055	0.438
PBE0-2 / CIS(D)	0.96	1.56	0.96	1.56	0.06	1.5	1.055	0.438
SOS-PBE0-2 / ADC(2)	0.96	1.56	0.96	1.56	0.06	1.5	1.055	0.438
SOS-PBE0-2 / CIS(D)	0.96	1.56	0.96	1.56	0.06	1.5	1.055	0.438
PBE-QIDH / ADC(2)	0.516	1	0.501	1	-0.18	1.18	0.608	0.344
PBE-QIDH / CIS(D)	0.516	1	0.501	1	-0.18	1.18	0.608	0.344
B2GPPLYP / ADC(2)	0.283	0.54	0.07	0.52	-0.54	1.06	0.324	0.316
B2GPPLYP / CIS(D)	0.283	0.54	0.07	0.52	-0.54	1.06	0.324	0.316
VEAs (in eV) for the nucleobases
EA	CCSD(T)(a)*	CCSD	ADC(2)	SOS-ADC(2)	CIS(D)	SOS-CIS(D)	RS-PBE-P86 / SCS-ADC(2)	RS-PBE-P86 / SOS-ADC(2)	RS-PBE-P86 / SCS-CIS(D)	RS-PBE-P86 / SOS-CIS(D)	SCS-wPBEPP86	SOS-wPBEPP86	DSD-PBEP86 / ADC(2)	DSD-PBEP86 / CIS(D)	PBE0-2 / ADC(2)	PBE0-2 / CIS(D)	SOS-PBE0-2 / ADC(2)	SOS-PBE0-2 / CIS(D)	PBE-QIDH / ADC(2)	PBE-QIDH / CIS(D)	B2GPPLYP / ADC(2)	B2GPPLYP / CIS(D)
Adenine	-3.663	-4.80759	-4.80759	-4.80759	-4.80759	-4.80759	-4.61997	-4.61997	-4.61997	-4.61997	-4.11181	-4.11181	-3.59162	-3.59162	-3.92169	-3.92169	-3.92169	-3.92169	-3.51062	-3.51062	-3.25304	-3.25304
	-4.076	-5.29207	-5.29207	-5.29207	-5.29207	-5.29207	-5.11014	-5.11014	-5.11014	-5.11014	-4.53447	-4.53447	-4.01837	-4.01837	-4.36966	-4.36966	-4.36966	-4.36966	-3.94188	-3.94188	-3.67293	-3.67293
	-4.878	-5.94265	-5.94265	-5.94265	-5.94265	-5.94265	-5.76437	-5.76437	-5.76437	-5.76437	-5.28184	-5.28184	-4.75684	-4.75684	-5.07651	-5.07651	-5.07651	-5.07651	-4.67526	-4.67526	-4.43045	-4.43045
	-2.001	-3.51774	-3.51774	-3.51774	-3.51774	-3.51774	-2.8793	-2.8793	-2.8793	-2.8793	-2.18173	-2.18173	-1.86997	-1.86997	-2.17993	-2.17993	-2.17993	-2.17993	-1.62287	-1.62287	-1.63604	-1.63604
	-2.789	-4.37061	-4.37061	-4.37061	-4.37061	-4.37061	-3.73505	-3.73505	-3.73505	-3.73505	-3.04224	-3.04224	-2.71473	-2.71473	-3.0288	-3.0288	-3.0288	-3.0288	-2.46543	-2.46543	-2.47563	-2.47563
	-3.858	-5.68902	-5.68902	-5.68902	-5.68902	-5.68902	-5.0592	-5.0592	-5.0592	-5.0592	-4.2828	-4.2828	-3.90425	-3.90425	-4.27314	-4.27314	-4.27314	-4.27314	-3.66482	-3.66482	-3.63238	-3.63238
Cytosine	-3.357	-4.35028	-4.35028	-4.35028	-4.35028	-4.35028	-4.16294	-4.16294	-4.16294	-4.16294	-3.63361	-3.63361	-3.14207	-3.14207	-3.46452	-3.46452	-3.46452	-3.46452	-3.05916	-3.05916	-2.83723	-2.83723
	-3.744	-4.77442	-4.77442	-4.77442	-4.77442	-4.77442	-4.60879	-4.60879	-4.60879	-4.60879	-4.08049	-4.08049	-3.56479	-3.56479	-3.89663	-3.89663	-3.89663	-3.89663	-3.49062	-3.49062	-3.23236	-3.23236
	-4.71	-5.7681	-5.7681	-5.7681	-5.7681	-5.7681	-5.57727	-5.57727	-5.57727	-5.57727	-5.04799	-5.04799	-4.53431	-4.53431	-4.87175	-4.87175	-4.87175	-4.87175	-4.45817	-4.45817	-4.20764	-4.20764
	-1.76	-3.03884	-3.03884	-3.03884	-3.03884	-3.03884	-2.46885	-2.46885	-2.46885	-2.46885	-1.7845	-1.7845	-1.45049	-1.45049	-1.74821	-1.74821	-1.74821	-1.74821	-1.21041	-1.21041	-1.2207	-1.2207
	-3.402	-5.07499	-5.07499	-5.07499	-5.07499	-5.07499	-4.39279	-4.39279	-4.39279	-4.39279	-3.62142	-3.62142	-3.28425	-3.28425	-3.63924	-3.63924	-3.63924	-3.63924	-3.03424	-3.03424	-3.01993	-3.01993
	-6.859	-9.41814	-9.41814	-9.41814	-9.41814	-9.41814	-8.67722	-8.67722	-8.67722	-8.67722	-7.75682	-7.75682	-7.33489	-7.33489	-7.80833	-7.80833	-7.80833	-7.80833	-7.09598	-7.09598	-6.99067	-6.99067
Guanine	-3.1	-4.18626	-4.18626	-4.18626	-4.18626	-4.18626	-4.00259	-4.00259	-4.00259	-4.00259	-3.44185	-3.44185	-2.94159	-2.94159	-3.27788	-3.27788	-3.27788	-3.27788	-2.85998	-2.85998	-2.60654	-2.60654
	-3.769	-4.90859	-4.90859	-4.90859	-4.90859	-4.90859	-4.71627	-4.71627	-4.71627	-4.71627	-4.20887	-4.20887	-3.69023	-3.69023	-4.02016	-4.02016	-4.02016	-4.02016	-3.60822	-3.60822	-3.35005	-3.35005
	-4.501	-5.62815	-5.62815	-5.62815	-5.62815	-5.62815	-5.41936	-5.41936	-5.41936	-5.41936	-4.87469	-4.87469	-4.35956	-4.35956	-4.70021	-4.70021	-4.70021	-4.70021	-4.26892	-4.26892	-4.01459	-4.01459
	-2.01	-3.30267	-3.30267	-3.30267	-3.30267	-3.30267	-2.68956	-2.68956	-2.68956	-2.68956	-2.0361	-2.0361	-1.72233	-1.72233	-2.00959	-2.00959	-2.00959	-2.00959	-1.47471	-1.47471	-1.49093	-1.49093
	-3.154	-4.91189	-4.91189	-4.91189	-4.91189	-4.91189	-4.2203	-4.2203	-4.2203	-4.2203	-3.46966	-3.46966	-3.13764	-3.13764	-3.48123	-3.48123	-3.48123	-3.48123	-2.88044	-2.88044	-2.87459	-2.87459
	-4.23	-6.07318	-6.07318	-6.07318	-6.07318	-6.07318	-5.42111	-5.42111	-5.42111	-5.42111	-4.64049	-4.64049	-4.26688	-4.26688	-4.63687	-4.63687	-4.63687	-4.63687	-4.02109	-4.02109	-3.98873	-3.98873
Thymine	-3.256	-4.26939	-4.26939	-4.26939	-4.26939	-4.26939	-4.08365	-4.08365	-4.08365	-4.08365	-3.5409	-3.5409	-3.05002	-3.05002	-3.37508	-3.37508	-3.37508	-3.37508	-2.96452	-2.96452	-2.7393	-2.7393
	-4.154	-5.13811	-5.13811	-5.13811	-5.13811	-5.13811	-4.97455	-4.97455	-4.97455	-4.97455	-4.39178	-4.39178	-3.9064	-3.9064	-4.24996	-4.24996	-4.24996	-4.24996	-3.84455	-3.84455	-3.61132	-3.61132
	-4.638	-5.75585	-5.75585	-5.75585	-5.75585	-5.75585	-5.54791	-5.54791	-5.54791	-5.54791	-4.97784	-4.97784	-4.47115	-4.47115	-4.82413	-4.82413	-4.82413	-4.82413	-4.39371	-4.39371	-4.13643	-4.13643
	-1.587	-2.86686	-2.86686	-2.86686	-2.86686	-2.86686	-2.29631	-2.29631	-2.29631	-2.29631	-1.58636	-1.58636	-1.25058	-1.25058	-1.55855	-1.55855	-1.55855	-1.55855	-1.01148	-1.01148	-1.01363	-1.01363
	-3.241	-4.91703	-4.91703	-4.91703	-4.91703	-4.91703	-4.21619	-4.21619	-4.21619	-4.21619	-3.42716	-3.42716	-3.07919	-3.07919	-3.44961	-3.44961	-3.44961	-3.44961	-2.82654	-2.82654	-2.7974	-2.7974
	-5.738	-7.08093	-7.08093	-7.08093	-7.08093	-7.08093	-6.74183	-6.74183	-6.74183	-6.74183	-6.0885	-6.0885	-5.62358	-5.62358	-5.99765	-5.99765	-5.99765	-5.99765	-5.48434	-5.48434	-5.31762	-5.31762
Uracil	-3.145	-4.09475	-4.09475	-4.09475	-4.09475	-4.09475	-3.91314	-3.91314	-3.91314	-3.91314	-3.37829	-3.37829	-2.88368	-2.88368	-3.20368	-3.20368	-3.20368	-3.20368	-2.79514	-2.79514	-2.57024	-2.57024
	-4.591	-5.58083	-5.58083	-5.58083	-5.58083	-5.58083	-5.39863	-5.39863	-5.39863	-5.39863	-4.86878	-4.86878	-4.35515	-4.35515	-4.69148	-4.69148	-4.69148	-4.69148	-4.27758	-4.27758	-4.02337	-4.02337
	-4.643	-5.69721	-5.69721	-5.69721	-5.69721	-5.69721	-5.49262	-5.49262	-5.49262	-5.49262	-4.95267	-4.95267	-4.43807	-4.43807	-4.77937	-4.77937	-4.77937	-4.77937	-4.35632	-4.35632	-4.10038	-4.10038
	-1.53	-2.70899	-2.70899	-2.70899	-2.70899	-2.70899	-2.13745	-2.13745	-2.13745	-2.13745	-1.42766	-1.42766	-1.09237	-1.09237	-1.39926	-1.39926	-1.39926	-1.39926	-0.851423	-0.851423	-0.855804	-0.855804
	-3.233	-4.85161	-4.85161	-4.85161	-4.85161	-4.85161	-4.13834	-4.13834	-4.13834	-4.13834	-3.34452	-3.34452	-2.99881	-2.99881	-3.37024	-3.37024	-3.37024	-3.37024	-2.7424	-2.7424	-2.7162	-2.7162
	-6.271	-8.50979	-8.50979	-8.50979	-8.50979	-8.50979	-7.764	-7.764	-7.764	-7.764	-6.87369	-6.87369	-6.45266	-6.45266	-6.9156	-6.9156	-6.9156	-6.9156	-6.21275	-6.21275	-6.10649	-6.10649
EA
Methods	MAE	MAX	ME	MAX+	MAX-	SPAN	RMSE	SD
CCSD	1.355	2.56	-1.355	-0.94	-2.56	1.62	1.41	0.392
ADC(2)	1.355	2.56	-1.355	-0.94	-2.56	1.62	1.41	0.392
SOS-ADC(2)	1.355	2.56	-1.355	-0.94	-2.56	1.62	1.41	0.392
CIS(D)	1.355	2.56	-1.355	-0.94	-2.56	1.62	1.41	0.392
SOS-CIS(D)	1.355	2.56	-1.355	-0.94	-2.56	1.62	1.41	0.392
RS-PBE-P86 / SCS-ADC(2)	0.945	1.82	-0.945	-0.61	-1.82	1.21	0.973	0.234
RS-PBE-P86 / SOS-ADC(2)	0.945	1.82	-0.945	-0.61	-1.82	1.21	0.973	0.234
RS-PBE-P86 / SCS-CIS(D)	0.945	1.82	-0.945	-0.61	-1.82	1.21	0.973	0.234
RS-PBE-P86 / SOS-CIS(D)	0.945	1.82	-0.945	-0.61	-1.82	1.21	0.973	0.234
SCS-wPBEPP86	0.306	0.9	-0.299	0.1	-0.9	1	0.353	0.187
SOS-wPBEPP86	0.306	0.9	-0.299	0.1	-0.9	1	0.353	0.187
DSD-PBEP86 / ADC(2)	0.183	0.47	0.134	0.44	-0.47	0.91	0.213	0.165
DSD-PBEP86 / CIS(D)	0.183	0.47	0.134	0.44	-0.47	0.91	0.213	0.165
PBE0-2 / ADC(2)	0.223	0.95	-0.211	0.13	-0.95	1.08	0.291	0.2
PBE0-2 / CIS(D)	0.223	0.95	-0.211	0.13	-0.95	1.08	0.291	0.2
SOS-PBE0-2 / ADC(2)	0.223	0.95	-0.211	0.13	-0.95	1.08	0.291	0.2
SOS-PBE0-2 / CIS(D)	0.223	0.95	-0.211	0.13	-0.95	1.08	0.291	0.2
PBE-QIDH / ADC(2)	0.309	0.68	0.293	0.68	-0.24	0.92	0.339	0.17
PBE-QIDH / CIS(D)	0.309	0.68	0.293	0.68	-0.24	0.92	0.339	0.17
B2GPPLYP / ADC(2)	0.441	0.67	0.432	0.67	-0.13	0.8	0.459	0.155
B2GPPLYP / CIS(D)	0.441	0.67	0.432	0.67	-0.13	0.8	0.459	0.155

## Sheet: Fig
Mean errors for the VEAs of the nucleobases using the aug-cc-pVDZ basis sets with the corresponding auxiliary bases. Errors calculated from the orbital energies (final DH results) are visualized by the darker (lighter) bars. The wave function (first group), ADC(2)-based DH (second group), and CIS(D)-based DH (third group) methods are presented in grey, blue, and red, respectively.
